# Supplementary material for: Genome-wide association mapping for resistance to leaf, stem, and yellow rusts of common wheat under field conditions of South Kazakhstan
Source: PeerJ. 2020 Aug 31;8:e9820. doi: 10.7717/peerj.9820 (PMC7469934; doi:10.7717/peerj.9820)
Supplement: Supplemental Information 1 [file peerj-08-9820-s001.txt]

The raw data for resistance in the collection of 215 accessions to leaf, stem, and yellow rust diseases.
<Traits>	SR_2018	LR_2018	YR_2018	SR_2019	LR_2019	YR_2019
WKZ01	7	6	3	7	6	9
WKZ02	9	9	6	8	9	6
WKZ03	6	6	3	2	7	1
WKZ04	6	8	3	3	2	1
WKZ05	8	8	3	9	8	5
WKZ06	7	3	1	9	8	1
WKZ07	9	9	3	8	8	4
WKZ08	8	6	6	2	2	2
WKZ09	6	7	8	9	6	7
WKZ10	6	3	3	9	2	5
WKZ11	6	4	6	9	6	1
WKZ12	8	7	3	9	8	5
WKZ13	8	6	8	9	8	2
WKZ14	8	8	6	9	8	5
WKZ15	6	7	8	9	9	5
WKZ16	6	6	8	9	2	5
WKZ17	3	3	6	9	6	5
WKZ18	6	8	3	9	6	5
WKZ19	6	7	7	9	6	5
WKZ20	6	9	3	7	8	7
WKZ21	6	7	3	9	6	7
WKZ22	8	9	3	9	8	7
WKZ23	6	6	1	7	2	5
WKZ24	9	6	6	9	9	0
WKZ25	6	6	3	6	8	0
WKZ26	8	7	6	8	9	1
WKZ27	7	7	3	9	8	1
WKZ28	6	6	3	9	8	1
WKZ29	6	6	8	7	6	5
WKZ30	7	6	3	7	6	1
WKZ31	9	6	6	9	2	4
WKZ32	6	9	3	9	8	2
WKZ33	7	8	3	9	9	1
WKZ34	7	9	6	2	9	5
WKZ35	7	9	3	9	9	1
WKZ36	8	9	6	9	9	5
WKZ37	NA	NA	NA	9	9	4
WKZ38	4	9	6	7	9	7
WKZ39	6	6	3	9	6	5
WKZ40	8	7	3	9	9	6
WKZ41	8	7	3	9	7	5
WKZ42	9	3	6	9	2	5
WKZ43	8	8	8	9	6	5
WKZ44	8	6	3	9	0	7
WKZ45	6	9	3	9	8	4
WKZ46	6	9	1	9	8	8
WKZ47	6	7	3	9	6	8
WKZ48	6	9	3	9	8	5
WKZ49	8	8	3	9	6	8
WKZ50	7	9	8	9	9	8
WKZ51	8	9	6	2	9	2
WKZ52	8	6	3	7	2	8
WKZ53	6	9	8	9	8	4
WKZ54	6	9	3	7	8	8
WKZ55	6	6	8	9	8	8
WKZ56	6	6	3	9	7	4
WKZ57	8	9	6	9	9	5
WKZ58	6	6	3	2	2	4
WKZ59	8	6	3	9	6	7
WKZ60	8	9	3	9	9	4
WKZ61	7	7	3	2	9	8
WKZ62	6	9	3	6	9	5
WKZ63	NA	NA	NA	9	7	8
WKZ64	6	9	1	9	8	2
WKZ65	NA	NA	NA	9	8	0
WKZ66	9	9	4	9	9	1
WKZ67	8	3	3	9	2	4
WKZ68	9	6	3	9	2	4
WKZ69	6	7	3	9	9	9
WKZ70	6	9	3	7	8	8
WKZ71	6	7	3	7	7	8
WKZ72	6	3	6	2	6	8
WKZ73	8	8	6	9	8	5
WKZ74	9	3	6	9	2	8
WKZ75	7	7	3	2	8	8
WKZ76	6	3	3	6	6	5
WKZ77	3	9	1	7	8	2
WKZ78	6	6	3	6	2	5
WKZ79	NA	NA	NA	9	6	2
WKZ80	8	7	6	9	9	8
WKZ81	6	9	3	9	6	1
WKZ82	7	6	3	9	9	5
WKZ83	6	9	3	7	8	5
WKZ84	6	9	8	9	9	8
WKZ85	6	8	3	9	9	8
WKZ86	7	9	1	9	2	1
WKZ87	6	9	3	9	9	8
WKZ88	9	6	3	9	6	6
WKZ89	8	9	3	7	9	4
WKZ90	3	3	6	9	0	4
WKZ91	6	6	3	9	0	5
WKZ92	NA	NA	NA	6	6	5
WKZ93	8	8	3	9	8	4
WKZ94	8	9	3	9	8	5
WKZ95	6	6	1	9	6	5
WKZ96	9	9	1	9	6	2
EU01	3	3	3	8	2	2
EU02	3	6	1	8	8	2
EU03	3	0	0	6	8	0
EU04	3	1	0	8	2	2
EU05	8	8	1	8	8	2
EU06	6	0	0	6	1	2
EU07	6	1	1	8	8	2
EU08	4	0	0	8	8	2
EU09	3	8	0	8	6	0
EU10	3	1	0	2	2	2
EU11	3	3	0	8	8	0
EU12	3	1	0	2	1	2
EU13	3	3	0	6	1	2
EU14	6	8	0	6	6	0
EU15	9	3	0	8	2	1
EU16	8	7	0	8	8	2
EU17	9	3	0	8	8	0
EU18	6	7	0	8	6	1
EU19	9	9	0	8	8	1
EU20	9	8	0	8	8	2
EU21	3	3	0	8	6	1
EU22	6	1	0	9	8	2
EU23	8	7	0	8	8	2
EU24	9	4	0	8	6	0
EU25	3	0	0	6	2	0
EU26	3	0	0	8	1	0
EU27	3	0	0	8	1	0
EU28	6	1	0	8	2	0
EU29	3	3	0	6	2	1
EU30	3	0	0	8	1	1
EU31	1	3	1	8	8	0
EU32	3	7	0	6	6	1
EU33	3	9	0	8	8	1
EU34	1	0	0	8	8	1
EU35	0	6	0	6	6	2
EU36	0	3	0	8	8	0
EU37	1	0	0	8	8	4
EU38	3	1	0	8	2	0
WO1	2	1	0	0	0	0
WO2	1	0	0	2	1	2
WO3	1	2	2	6	1	4
WO4	2	2	6	7	2	4
WO5	6	6	2	7	4	4
WO6	8	6	2	6	6	2
WO7	9	2	2	6	4	4
WO8	2	1	1	7	4	4
WO9	8	2	9	9	9	2
WO10	2	1	2	2	1	2
WO11	9	0	7	6	0	2
WO12	2	9	8	2	6	2
WO13	6	2	7	9	6	2
WO14	0	0	0	0	1	2
WO15	1	0	0	0	1	2
WO16	1	0	2	1	1	2
WO17	6	2	6	9	1	4
WO18	6	9	2	9	2	4
WO19	8	2	6	9	2	4
WO20	9	2	6	9	0	2
WO21	7	0	7	9	0	2
WO22	2	0	7	2	0	2
WO23	6	1	2	6	1	2
WO24	8	6	8	9	6	2
WO25	8	6	8	9	6	2
WO26	1	0	1	1	0	2
WO27	9	7	7	9	9	2
WO28	6	2	2	6	2	4
WO29	2	0	3	1	2	2
WO30	6	2	2	6	1	4
WO31	1	1	2	1	2	2
WO32	2	3	7	2	4	4
WO33	8	2	9	7	1	4
WO34	2	0	0	2	1	2
WO35	9	6	8	9	4	2
WO36	6	0	9	6	1	2
WO37	8	2	2	7	2	4
WO38	7	2	0	6	2	4
WO39	9	8	9	9	6	4
WO40	9	2	9	9	1	4
WO41	9	6	8	9	2	4
WO42	9	6	6	9	6	4
WO43	2	2	6	1	4	6
WO44	8	2	2	9	8	2
WO45	9	0	7	9	0	2
WO46	8	2	6	9	4	4
WO47	9	2	6	9	4	4
WO48	9	6	7	9	6	2
WO49	9	0	9	2	0	4
WO50	8	1	6	9	2	6
WO51	6	0	9	2	4	4
WO52	9	6	2	9	6	4
WO53	2	2	2	9	4	4
WO54	9	2	6	6	2	4
WO55	7	6	9	1	6	2
WO56	9	6	6	9	8	4
WO57	2	1	6	6	2	4
WO58	6	0	7	6	2	4
WO59	2	2	2	7	2	2
WO60	9	2	7	9	6	4
WO61	6	2	0	2	0	2
WO62	0	0	0	0	0	2
WO63	6	2	2	2	2	4
WO64	0	0	0	0	0	4
WO65	2	0	0	2	0	4
WO66	6	0	0	2	0	2
WO67	6	0	0	7	2	4
WO68	0	6	0	0	1	4
WO69	2	0	2	2	0	4
WO70	0	0	0	0	2	4
WO71	6	0	0	7	2	4
WO72	6	0	0	7	1	2
WO73	1	0	2	2	0	4
WO74	1	2	0	1	0	4
WO75	2	0	0	2	0	4
WO76	0	0	0	6	1	4
WO77	0	0	0	0	0	4
WO78	0	1	2	0	0	2
WO79	0	2	2	0	2	2
WO80	1	0	2	6	2	4
WO81	0	0	2	0	1	4
WO82	0	1	1	0	0	2
WO83	1	2	0	6	0	2
WO84	0	1	0	0	1	4
WO85	1	2	1	7	6	2
WO86	2	1	6	6	4	4
