# Supplementary material for: Genome-wide association mapping for resistance to leaf, stem, and yellow rusts of common wheat under field conditions of South Kazakhstan
Source: PeerJ. 2020 Aug 31;8:e9820. doi: 10.7717/peerj.9820 (PMC7469934; doi:10.7717/peerj.9820)
Supplement: Supplemental Information 2 [file peerj-08-9820-s002.txt]

HapMap is containg 12419 SNP marker for 215 accessions of common wheat.
rs#	alleles	chrom	pos	strand	assembly#	center	protLSID	assayLSID	panelLSID	QCcode	EU01	EU02	EU03	EU04	EU05	EU06	EU07	EU08	EU09	EU10	EU11	EU12	EU13	EU14	EU15	EU16	EU17	EU18	EU19	EU20	EU21	EU22	EU23	EU24	EU25	EU26	EU27	EU28	EU29	EU30	EU31	EU32	EU33	EU34	EU35	EU36	EU37	EU38	WKZ01
BS00100774_51	C/T	1A	0	+	NA	NA	NA	NA	NA	NA	C	T	C	C	C	T	T	C	C	C	T	C	C	T	C	C	C	C	C	C	C	T	C	C	T	C	C	C	C	C	T	C	C	C	C	T	T	T	C
BobWhite_c1361_1187	G/A	1A	0	+	NA	NA	NA	NA	NA	NA	G	A	G	G	G	A	G	G	G	G	A	G	G	A	G	G	G	G	G	G	G	G	G	G	G	G	G	G	G	G	A	G	G	G	G	A	G	A	G
RM875_c95364_259	G/A	1A	0	+	NA	NA	NA	NA	NA	NA	A	G	G	G	G	G	G	G	G	G	G	G	G	G	G	G	G	G	G	G	G	G	G	G	G	G	G	G	G	G	G	A	G	G	G	G	G	G	G
CAP12_c3074_192	A/G	1A	41	+	NA	NA	NA	NA	NA	NA	A	G	G	A	A	G	G	A	G	A	G	A	A	G	A	A	A	A	G	A	A	A	A	G	A	A	A	A	G	G	G	A	G	A	A	G	A	G	A
BS00023130_51	T/G	1A	49	+	NA	NA	NA	NA	NA	NA	T	G	T	T	T	G	T	T	T	T	G	T	T	G	T	T	T	T	T	T	T	T	T	T	T	T	T	T	T	T	G	T	T	T	T	G	T	G	T
BS00023201_51	A/G	1A	149	+	NA	NA	NA	NA	NA	NA	A	G	A	A	A	G	A	A	A	A	G	A	A	G	A	G	A	A	A	A	A	A	A	A	A	A	A	A	A	A	G	A	A	A	A	G	A	G	A
BS00056550_51	A/G	1A	149	+	NA	NA	NA	NA	NA	NA	G	G	A	A	A	G	A	A	A	G	G	G	G	G	A	G	G	G	A	G	G	A	A	A	A	A	G	A	A	A	G	G	A	A	A	G	A	G	A
RM875_c38756_141	C/T	1A	149	+	NA	NA	NA	NA	NA	NA	C	T	C	C	C	T	C	C	C	C	T	C	C	T	C	T	C	C	C	C	C	C	C	C	C	C	C	C	C	C	T	C	C	C	C	T	C	T	C
Excalibur_c71158_54	A/G	1A	213	+	NA	NA	NA	NA	NA	NA	G	G	G	G	G	G	A	G	G	G	G	G	G	G	G	A	G	G	G	G	G	G	G	G	G	G	G	G	G	A	G	G	G	G	G	G	G	G	G
wsnp_Ex_c57982_59470152	A/G	1A	213	+	NA	NA	NA	NA	NA	NA	G	G	G	G	G	G	A	G	G	G	G	G	G	G	G	A	G	G	G	G	G	G	G	G	G	G	G	G	G	A	G	G	G	G	G	G	G	G	G
Excalibur_c5139_198	A/G	1A	221	+	NA	NA	NA	NA	NA	NA	A	A	A	A	A	A	G	A	A	A	A	A	A	A	A	A	A	A	A	A	A	A	A	A	A	A	A	A	A	G	A	A	A	A	A	A	A	A	A
Excalibur_c82557_201	C/A	1A	221	+	NA	NA	NA	NA	NA	NA	C	C	C	C	C	C	A	C	C	C	C	C	C	C	C	C	C	C	C	C	C	C	C	C	C	C	C	C	C	A	C	C	C	C	C	C	C	C	C
Kukri_c29655_239	C/T	1A	238	+	NA	NA	NA	NA	NA	NA	C	C	C	C	C	C	T	C	C	C	C	C	C	C	C	C	C	C	C	C	C	C	C	C	C	C	C	C	C	T	C	C	C	C	C	C	C	C	C
Tdurum_contig68827_61	A/G	1A	238	+	NA	NA	NA	NA	NA	NA	G	G	G	G	G	G	A	G	G	G	G	G	G	G	G	G	G	G	G	G	G	G	G	G	G	G	G	G	G	A	G	G	G	G	G	G	G	G	G
BS00022667_51	A/G	1A	261	+	NA	NA	NA	NA	NA	NA	A	A	A	A	A	A	A	A	A	A	A	A	A	A	A	A	A	A	A	A	A	A	A	A	G	A	A	A	A	A	A	A	A	A	A	A	A	A	A
BS00077350_51	T/G	1A	261	+	NA	NA	NA	NA	NA	NA	T	T	T	T	T	T	T	T	T	T	T	T	T	T	T	T	T	T	T	T	T	T	T	T	G	T	T	T	T	T	T	T	T	T	T	T	T	T	T
BS00081680_51	C/T	1A	261	+	NA	NA	NA	NA	NA	NA	T	T	C	T	C	T	C	T	C	C	T	C	T	C	C	T	T	T	C	C	C	C	C	C	C	C	T	T	C	C	T	T	C	T	T	T	T	T	T
Excalibur_rep_c113950_132	A/G	1A	261	+	NA	NA	NA	NA	NA	NA	A	A	A	A	A	A	A	A	A	A	A	A	A	G	A	G	A	A	A	A	A	G	A	A	G	A	A	A	A	G	A	A	A	A	A	A	A	A	A
Kukri_c41943_535	A/G	1A	261	+	NA	NA	NA	NA	NA	NA	A	G	G	G	G	G	G	G	A	G	G	G	G	G	G	A	G	G	G	G	G	G	G	A	G	G	G	G	A	G	G	G	A	G	G	G	G	G	A
Kukri_c45607_199	T/C	1A	261	+	NA	NA	NA	NA	NA	NA	T	T	T	T	T	T	T	T	T	T	T	T	T	T	T	T	T	T	T	T	T	T	T	T	C	T	T	T	T	T	T	T	T	T	T	T	T	T	T
wsnp_Ex_c1137_2182795	G/A	1A	261	+	NA	NA	NA	NA	NA	NA	G	A	G	A	G	A	G	A	G	G	A	G	A	G	G	A	A	A	G	G	G	G	G	G	G	G	A	A	G	G	A	A	G	A	A	A	A	A	G
wsnp_Ex_c7965_13520238	G/A	1A	261	+	NA	NA	NA	NA	NA	NA	A	A	A	A	A	A	G	A	G	A	A	A	A	A	A	A	A	A	A	A	A	A	A	A	G	A	A	A	G	G	A	A	A	A	A	A	A	A	G
wsnp_Ku_c5756_10191339	G/A	1A	261	+	NA	NA	NA	NA	NA	NA	G	G	A	G	A	G	G	G	G	A	G	A	G	A	A	G	G	G	A	A	A	A	A	G	A	A	G	G	G	G	G	G	G	G	G	G	G	G	G
BS00064536_51	T/C	1A	276	+	NA	NA	NA	NA	NA	NA	T	T	T	T	T	T	C	T	T	T	T	T	T	T	T	T	T	T	T	T	T	T	T	T	C	T	T	T	T	C	T	T	T	T	T	T	T	T	T
BS00065419_51	T/C	1A	369	+	NA	NA	NA	NA	NA	NA	T	T	T	C	T	C	T	C	T	T	T	T	T	T	T	T	T	T	T	T	T	T	T	T	C	C	T	C	T	T	T	T	T	C	C	T	T	T	T
wsnp_Ex_c64327_63176640	G/A	1A	369	+	NA	NA	NA	NA	NA	NA	G	A	A	G	A	A	G	G	A	A	A	G	A	G	A	G	A	A	G	A	A	G	A	A	G	G	A	G	A	G	A	A	G	G	G	A	G	A	G
Excalibur_c11941_675	G/T	1A	430	+	NA	NA	NA	NA	NA	NA	G	G	G	T	G	T	G	T	G	T	G	G	G	T	G	G	G	G	T	G	T	G	G	G	T	T	G	T	T	G	G	G	G	T	T	G	T	G	G
BS00078982_51	C/A	1A	438	+	NA	NA	NA	NA	NA	NA	C	C	A	A	C	A	C	A	C	A	C	C	C	A	C	C	C	C	A	C	A	C	C	A	A	A	C	A	A	C	C	C	A	A	A	C	A	C	C
BS00105601_51	C/T	1A	445	+	NA	NA	NA	NA	NA	NA	C	C	T	T	C	T	C	T	C	T	C	C	C	T	C	C	C	C	T	C	T	C	C	T	T	T	C	T	T	C	C	C	T	T	T	C	T	C	C
RM875_c1825_188	C/T	1A	453	+	NA	NA	NA	NA	NA	NA	C	C	T	C	C	C	C	C	C	C	C	C	C	N	C	C	C	C	C	C	C	C	C	T	C	C	C	C	C	C	C	C	T	C	C	C	C	C	T
RM875_c8245_272	T/C	1A	453	+	NA	NA	NA	NA	NA	NA	C	C	T	C	C	C	C	C	C	C	C	C	C	T	C	C	C	C	C	C	C	C	C	C	C	C	C	C	C	T	C	C	T	C	C	C	C	C	T
wsnp_Ex_c48087_53105842	G/A	1A	453	+	NA	NA	NA	NA	NA	NA	G	G	A	G	G	G	G	G	G	G	G	G	G	A	G	G	G	G	G	G	G	G	G	A	G	G	G	G	G	G	G	G	A	G	G	G	G	G	G
Excalibur_c10689_254	A/G	1A	469	+	NA	NA	NA	NA	NA	NA	A	A	A	A	A	A	A	A	A	A	A	G	A	A	A	A	A	A	A	A	A	A	A	G	A	A	A	A	A	G	A	A	A	A	A	A	A	A	G
Excalibur_c7026_2635	A/G	1A	469	+	NA	NA	NA	NA	NA	NA	G	A	G	G	A	G	G	G	G	G	A	A	A	G	A	G	A	A	G	A	G	G	A	A	G	G	A	G	G	A	A	A	G	G	G	A	G	A	A
Kukri_c13136_1363	C/T	1A	469	+	NA	NA	NA	NA	NA	NA	T	C	T	C	C	C	T	C	T	C	C	C	C	T	C	T	C	C	T	C	C	T	C	C	C	C	C	C	C	C	C	C	T	C	C	C	C	C	C
Kukri_c22508_119	A/C	1A	469	+	NA	NA	NA	NA	NA	NA	C	A	C	C	A	C	C	C	C	C	A	A	A	C	C	A	A	A	C	A	C	C	A	A	C	C	A	C	C	A	A	A	C	C	C	A	C	C	A
RM875_c14926_589	C/T	1A	469	+	NA	NA	NA	NA	NA	NA	C	C	C	T	C	T	C	T	C	T	C	C	C	C	T	C	C	C	C	C	T	C	C	C	T	T	C	T	T	C	C	C	C	T	T	C	T	C	C
Excalibur_c7237_1084	G/A	1A	485	+	NA	NA	NA	NA	NA	NA	G	G	A	G	A	G	A	G	G	G	G	G	G	G	G	A	G	G	G	A	G	G	A	G	G	G	G	G	G	G	G	G	A	G	G	G	G	G	G
Kukri_c46010_146	C/T	1A	485	+	NA	NA	NA	NA	NA	NA	C	C	T	C	T	C	T	C	C	C	C	C	C	C	T	T	C	C	C	T	C	C	T	C	C	C	C	C	C	C	C	C	T	C	C	C	C	C	C
Kukri_c82555_88	T/G	1A	485	+	NA	NA	NA	NA	NA	NA	T	G	G	T	G	T	G	T	G	T	G	T	G	T	G	G	G	G	G	G	G	G	G	G	T	G	G	T	T	G	G	G	G	T	T	G	T	T	T
RM875_c10090_963	A/C	1A	485	+	NA	NA	NA	NA	NA	NA	A	A	C	A	C	A	C	A	A	A	A	A	A	A	A	C	A	A	A	C	A	A	C	A	A	A	A	A	A	A	A	A	C	A	A	A	A	A	A
RM875_c14066_452	A/G	1A	485	+	NA	NA	NA	NA	NA	NA	A	A	G	A	G	A	G	A	A	A	A	A	A	A	A	G	A	A	A	G	A	A	G	A	A	A	A	A	A	A	A	A	G	A	A	A	A	A	A
Ra_c22663_367	C/T	1A	485	+	NA	NA	NA	NA	NA	NA	T	C	C	C	T	C	T	C	C	C	C	C	C	C	C	C	C	C	C	T	C	T	T	C	C	C	C	C	C	C	C	C	C	C	C	C	C	C	C
Tdurum_contig13946_241	T/C	1A	485	+	NA	NA	NA	NA	NA	NA	T	C	T	T	C	T	T	T	C	T	C	T	C	T	C	T	C	C	C	C	C	C	C	C	T	C	C	T	T	C	C	C	T	T	T	C	T	T	T
Tdurum_contig13946_329	T/C	1A	485	+	NA	NA	NA	NA	NA	NA	T	C	T	T	C	T	T	T	C	T	C	T	C	T	C	T	C	C	C	C	C	C	C	C	T	C	C	T	T	C	C	C	T	T	T	C	T	T	T
Tdurum_contig77289_179	G/A	1A	485	+	NA	NA	NA	NA	NA	NA	G	A	A	G	A	G	A	G	A	G	A	G	A	G	A	A	A	A	A	A	A	A	A	A	G	A	A	G	G	A	A	A	A	G	G	A	G	G	G
wsnp_Ex_c31983_40709607	C/T	1A	485	+	NA	NA	NA	NA	NA	NA	C	C	T	C	T	C	T	C	C	C	C	C	C	C	T	T	C	C	C	T	C	C	T	C	C	C	C	C	C	C	C	C	T	C	C	C	C	C	C
RM875_c89908_105	G/A	1A	501	+	NA	NA	NA	NA	NA	NA	G	G	G	A	A	A	G	A	G	A	G	A	G	G	A	G	G	G	A	A	A	G	A	G	G	A	G	A	A	G	G	G	A	A	A	G	A	A	G
wsnp_BE490041A_Ta_2_1	C/A	1A	501	+	NA	NA	NA	NA	NA	NA	C	C	C	A	A	A	C	A	C	A	C	A	C	C	A	C	C	C	A	A	A	C	A	C	C	A	C	A	A	C	C	C	A	A	A	C	A	A	C
RM875_c826_2186	A/G	1A	509	+	NA	NA	NA	NA	NA	NA	G	A	A	G	A	G	A	G	A	G	A	G	A	A	A	A	A	A	G	A	G	G	A	A	A	A	A	G	G	A	A	A	G	G	G	A	G	G	A
TA003773-0807	G/T	1A	509	+	NA	NA	NA	NA	NA	NA	T	G	G	T	G	T	G	T	G	T	G	T	G	G	G	G	G	G	T	G	T	T	G	G	G	G	G	T	T	G	G	G	T	T	T	G	T	T	G
wsnp_CAP12_c2438_1180601	C/T	1A	509	+	NA	NA	NA	NA	NA	NA	T	C	C	T	T	T	C	T	C	T	C	T	C	C	C	C	C	C	T	T	T	T	T	C	C	C	C	T	T	C	C	C	T	T	T	C	T	T	C
IAAV5652	G/A	1A	516	+	NA	NA	NA	NA	NA	NA	G	G	G	A	G	A	G	A	G	A	G	A	G	G	A	G	G	G	A	G	A	G	G	G	A	A	G	A	A	G	G	G	A	A	A	G	A	A	G
Excalibur_c12215_352	A/G	1A	540	+	NA	NA	NA	NA	NA	NA	G	A	A	G	G	G	A	G	G	G	A	A	A	G	G	A	A	A	G	G	G	G	G	A	A	G	A	G	G	A	A	A	A	G	G	A	G	G	A
Excalibur_c77035_156	C/T	1A	540	+	NA	NA	NA	NA	NA	NA	C	C	C	C	N	C	C	C	C	C	C	C	C	T	N	C	N	C	N	C	C	N	N	C	C	C	N	C	N	C	N	N	C	N	C	C	C	C	C
BobWhite_c4646_119	C/T	1A	556	+	NA	NA	NA	NA	NA	NA	T	C	C	T	C	T	C	T	T	T	C	C	C	T	T	C	C	C	T	N	C	T	C	C	C	T	C	T	T	C	C	C	C	T	T	C	T	T	C
IMX5982	C/A	1A	556	+	NA	NA	NA	NA	NA	NA	A	C	C	A	C	A	C	A	A	A	C	C	C	A	A	C	C	C	A	C	C	A	C	C	C	A	C	A	A	C	C	C	C	A	A	C	A	A	C
Tdurum_contig5008_635	A/G	1A	556	+	NA	NA	NA	NA	NA	NA	A	G	G	A	A	A	G	A	A	A	G	G	G	A	A	G	G	G	A	A	A	A	A	G	G	A	G	A	A	G	G	G	G	A	A	G	A	A	G
IAAV5931	G/A	1A	587	+	NA	NA	NA	NA	NA	NA	A	G	G	G	G	G	G	G	G	G	G	G	G	G	G	G	G	G	G	A	G	A	G	G	G	G	G	G	G	A	G	G	G	G	G	G	G	G	G
wsnp_Ex_rep_c66980_65419811	T/C	1A	587	+	NA	NA	NA	NA	NA	NA	C	T	T	T	T	T	T	T	T	T	T	T	T	T	T	T	T	T	T	C	T	C	T	T	T	T	T	T	T	C	T	T	T	T	T	T	T	T	T
RM875_c46269_387	C/T	1A	595	+	NA	NA	NA	NA	NA	NA	T	C	C	C	C	C	C	C	C	C	C	C	C	C	C	T	C	C	C	T	C	T	C	C	C	C	C	C	C	T	C	C	C	C	C	C	C	C	C
BS00003813_51	C/T	1A	618	+	NA	NA	NA	NA	NA	NA	T	C	C	C	C	C	C	C	C	C	C	T	T	C	C	T	T	T	C	T	T	T	C	C	C	C	T	C	C	T	C	C	C	C	C	C	C	C	C
BS00028874_51	C/T	1A	618	+	NA	NA	NA	NA	NA	NA	T	C	C	C	C	C	C	C	C	C	C	T	T	C	C	T	T	T	C	T	T	T	C	C	C	C	T	C	C	T	C	C	C	C	C	C	C	C	C
BS00030644_51	T/C	1A	618	+	NA	NA	NA	NA	NA	NA	C	T	T	T	T	T	T	T	T	T	T	C	C	T	T	C	C	C	T	C	C	C	T	T	T	T	C	T	T	C	T	T	T	T	T	T	T	T	T
BS00087437_51	T/C	1A	618	+	NA	NA	NA	NA	NA	NA	C	T	C	C	C	C	C	C	C	C	T	C	C	T	T	C	N	C	C	C	C	C	C	C	C	T	C	C	C	C	C	T	T	C	C	T	C	C	T
Ex_c23451_720	G/A	1A	618	+	NA	NA	NA	NA	NA	NA	A	G	G	G	G	G	G	G	G	G	G	A	A	G	G	A	A	A	G	A	A	A	G	G	G	G	A	G	G	A	G	G	G	G	G	G	G	G	G
Ex_c2389_1634	G/T	1A	618	+	NA	NA	NA	NA	NA	NA	T	G	G	G	G	G	G	G	G	G	G	T	T	G	G	T	T	T	G	T	T	T	G	G	G	G	T	G	G	T	G	G	G	G	G	G	G	G	G
Ex_c801_820	T/C	1A	618	+	NA	NA	NA	NA	NA	NA	C	T	T	T	T	T	T	T	T	T	T	C	C	T	T	C	C	C	T	C	C	C	T	T	T	T	C	T	T	C	T	T	T	T	T	T	T	T	T
Excalibur_c44731_1000	T/C	1A	618	+	NA	NA	NA	NA	NA	NA	C	T	T	T	T	T	T	T	T	T	T	C	C	T	T	C	C	C	T	C	C	C	T	T	T	T	C	T	T	C	T	T	T	T	T	T	T	T	T
GENE-0379_108	T/C	1A	618	+	NA	NA	NA	NA	NA	NA	C	T	T	T	T	T	T	T	C	T	T	C	C	T	T	C	C	C	T	C	C	C	T	T	T	T	C	T	T	C	T	T	T	T	T	T	T	T	T
GENE-0431_601	T/C	1A	618	+	NA	NA	NA	NA	NA	NA	C	T	C	T	C	T	C	T	T	T	T	C	C	T	T	C	C	C	T	C	C	C	C	T	C	T	C	T	T	C	T	T	T	T	T	T	T	T	T
IAAV7414	C/T	1A	618	+	NA	NA	NA	NA	NA	NA	T	C	C	C	C	C	C	C	C	C	C	T	T	C	C	T	T	T	C	T	T	T	C	C	C	C	T	C	C	T	C	C	C	C	C	C	C	C	C
IMX6344	C/T	1A	618	+	NA	NA	NA	NA	NA	NA	C	T	C	C	C	C	C	C	C	C	T	C	C	T	C	C	C	C	C	C	C	C	C	C	C	C	C	C	C	C	C	T	C	C	C	T	C	C	C
Ku_c2449_578	A/G	1A	618	+	NA	NA	NA	NA	NA	NA	G	A	A	A	A	A	A	A	A	A	A	G	G	A	A	G	G	G	A	G	G	G	A	A	A	A	G	A	A	G	A	A	A	A	A	A	A	A	A
Kukri_c23382_1431	A/G	1A	618	+	NA	NA	NA	NA	NA	NA	G	A	A	A	A	A	A	A	A	A	A	G	G	A	A	G	G	G	A	G	G	G	A	A	A	A	G	A	A	G	A	A	A	A	A	A	A	A	A
Kukri_rep_c81206_235	A/G	1A	618	+	NA	NA	NA	NA	NA	NA	G	A	A	A	A	A	A	A	A	A	A	G	G	A	A	G	G	G	A	G	G	G	A	A	A	A	G	A	A	G	A	A	A	A	A	A	A	A	A
RM875_c11899_366	C/T	1A	618	+	NA	NA	NA	NA	NA	NA	C	T	C	C	C	C	C	C	C	C	T	C	C	T	C	C	C	C	C	C	C	C	C	C	C	C	C	C	C	C	C	T	C	C	C	T	C	C	C
RM875_c21620_1359	A/G	1A	618	+	NA	NA	NA	NA	NA	NA	G	A	A	A	A	A	A	A	A	A	A	G	G	A	A	G	G	G	A	G	G	G	A	A	A	A	G	A	A	G	A	A	A	A	A	A	A	A	A
RM875_c37183_331	A/G	1A	618	+	NA	NA	NA	NA	NA	NA	G	A	A	A	A	A	A	A	A	A	A	G	A	A	A	G	A	A	A	G	A	G	A	A	A	A	A	A	A	G	A	A	A	A	A	A	A	A	A
RM875_rep_c76047_63	C/A	1A	618	+	NA	NA	NA	NA	NA	NA	A	C	C	C	C	C	C	C	C	C	C	A	A	C	C	A	A	A	C	A	A	A	C	C	C	C	A	C	C	A	C	C	C	C	C	C	C	C	C
wsnp_BF478737A_Ta_2_1	C/A	1A	618	+	NA	NA	NA	NA	NA	NA	A	C	C	C	C	C	C	C	A	C	C	A	C	C	C	A	C	C	C	A	A	A	C	C	C	C	C	C	C	A	C	C	C	C	C	C	C	C	C
wsnp_Ex_c13783_21613564	C/T	1A	618	+	NA	NA	NA	NA	NA	NA	T	C	C	C	C	C	C	C	C	C	C	T	T	C	C	T	T	T	C	T	T	T	C	C	C	C	T	C	C	T	C	C	C	C	C	C	C	C	C
wsnp_Ex_c17684_26426672	C/T	1A	618	+	NA	NA	NA	NA	NA	NA	T	C	C	C	C	C	C	C	C	C	C	T	T	C	C	T	T	T	C	T	T	T	C	C	C	C	T	C	C	T	C	C	C	C	C	C	C	C	C
wsnp_Ex_c18196_27006489	C/T	1A	618	+	NA	NA	NA	NA	NA	NA	T	C	C	C	C	C	C	C	T	C	C	T	T	C	C	T	T	T	C	T	T	T	C	C	C	C	T	C	C	T	C	C	C	C	C	C	C	C	C
wsnp_Ex_c18662_27538313	C/T	1A	618	+	NA	NA	NA	NA	NA	NA	T	C	C	C	C	C	C	C	C	C	C	T	T	C	C	T	T	T	C	T	T	T	C	C	C	C	T	C	C	T	C	C	C	C	C	C	C	C	C
wsnp_Ex_c19730_28728245	G/A	1A	618	+	NA	NA	NA	NA	NA	NA	A	G	G	G	G	G	G	G	G	G	G	A	A	G	G	A	A	A	G	A	A	A	G	G	G	G	A	G	G	A	G	G	G	G	G	G	G	G	G
wsnp_Ex_c2181_4089788	T/C	1A	618	+	NA	NA	NA	NA	NA	NA	C	T	T	T	T	T	T	T	T	T	T	C	T	T	T	C	T	T	T	C	T	C	T	T	T	T	T	T	T	C	T	T	T	T	T	T	T	T	T
wsnp_Ex_c28165_37310070	T/C	1A	618	+	NA	NA	NA	NA	NA	NA	C	T	T	T	T	T	T	T	T	T	T	C	C	T	T	C	C	C	T	C	C	C	T	T	T	T	C	T	T	C	T	T	T	T	T	T	T	T	T
wsnp_Ex_c3253_5994376	T/C	1A	618	+	NA	NA	NA	NA	NA	NA	C	T	T	T	T	T	T	T	T	T	T	C	T	T	T	C	T	T	T	C	T	C	T	T	T	T	T	T	T	C	T	T	T	T	T	T	T	T	T
wsnp_Ex_c3365_6183009	C/T	1A	618	+	NA	NA	NA	NA	NA	NA	T	C	C	C	C	C	C	C	C	C	C	T	T	C	C	T	T	T	C	T	T	T	C	C	C	C	T	C	C	T	C	C	C	C	C	C	C	C	C
wsnp_Ex_c3747_6824863	G/A	1A	618	+	NA	NA	NA	NA	NA	NA	A	G	G	G	G	G	G	G	G	G	G	A	A	G	G	A	A	A	G	A	A	A	G	G	G	G	A	G	G	A	G	G	G	G	G	G	G	G	G
wsnp_Ex_c48375_53299028	T/C	1A	618	+	NA	NA	NA	NA	NA	NA	C	T	T	T	T	T	T	T	T	T	T	C	C	T	T	C	C	C	T	C	C	C	T	T	T	T	C	T	T	C	T	T	T	T	T	T	T	T	T
wsnp_Ex_c6934_11953178	G/A	1A	618	+	NA	NA	NA	NA	NA	NA	A	G	G	G	G	G	G	G	G	G	G	A	A	G	G	A	A	A	G	A	A	A	G	G	G	G	A	G	G	A	G	G	G	G	G	G	G	G	G
wsnp_Ex_c8374_14111734	T/C	1A	618	+	NA	NA	NA	NA	NA	NA	C	T	T	T	T	T	T	T	T	T	T	C	C	T	T	C	C	C	T	C	C	C	T	T	T	T	C	T	T	C	T	T	T	T	T	T	T	T	T
wsnp_Ex_rep_c105244_89727666	G/A	1A	618	+	NA	NA	NA	NA	NA	NA	A	G	G	G	G	G	G	G	G	G	G	A	A	G	G	A	A	A	G	A	A	A	G	G	G	G	A	G	G	A	G	G	G	G	G	G	G	G	G
wsnp_Ex_rep_c67763_66441222	G/A	1A	618	+	NA	NA	NA	NA	NA	NA	A	G	G	G	G	G	G	G	G	G	G	A	A	G	G	A	A	A	G	A	A	A	G	G	G	G	A	G	G	A	G	G	G	G	G	G	G	G	G
wsnp_Ku_c3468_6420199	T/C	1A	618	+	NA	NA	NA	NA	NA	NA	C	T	T	T	T	T	T	T	T	T	T	C	C	T	T	C	C	C	T	C	C	C	T	T	T	T	C	T	T	C	T	T	T	T	T	T	T	T	T
wsnp_Ku_rep_c104517_90964418	A/G	1A	618	+	NA	NA	NA	NA	NA	NA	G	A	A	A	A	A	A	A	A	A	A	G	G	A	A	G	G	G	A	G	G	G	A	A	A	A	G	A	A	G	A	A	A	A	A	A	A	A	A
wsnp_Ku_rep_c68419_67400635	G/A	1A	618	+	NA	NA	NA	NA	NA	NA	A	G	G	G	G	G	G	G	G	G	G	A	A	G	G	A	A	A	G	A	A	A	G	G	G	G	A	G	G	A	G	G	G	G	G	G	G	G	G
wsnp_Ra_c6474_11298858	C/T	1A	618	+	NA	NA	NA	NA	NA	NA	T	C	C	C	C	C	C	C	T	C	C	T	T	C	C	T	T	T	C	T	T	T	C	C	C	C	T	C	C	T	C	C	C	C	C	C	C	C	C
wsnp_Ra_rep_c105422_89367749	A/G	1A	618	+	NA	NA	NA	NA	NA	NA	G	A	A	A	A	A	A	A	A	A	A	G	G	A	A	G	G	G	A	G	G	G	A	A	A	A	G	A	A	G	A	A	A	A	A	A	A	A	A
BS00021730_51	A/G	1A	626	+	NA	NA	NA	NA	NA	NA	G	A	A	A	A	A	A	A	G	A	A	G	G	A	G	G	G	G	A	G	G	G	A	A	A	G	G	A	A	G	A	A	A	A	A	A	A	A	A
BS00022201_51	C/T	1A	626	+	NA	NA	NA	NA	NA	NA	T	C	C	C	T	C	C	C	T	C	C	T	C	C	T	T	C	C	C	T	T	T	T	C	T	T	C	C	C	T	C	C	C	C	C	C	C	C	C
BS00031200_51	C/T	1A	626	+	NA	NA	NA	NA	NA	NA	C	C	C	T	C	T	C	T	C	T	C	T	C	C	C	T	C	C	T	T	C	C	C	C	C	C	C	T	T	T	C	C	C	T	T	C	T	T	C
BS00062715_51	C/T	1A	626	+	NA	NA	NA	NA	NA	NA	C	T	C	T	C	T	C	T	T	T	T	C	C	T	C	T	C	C	T	C	C	C	C	C	C	C	C	T	T	C	C	T	C	T	T	T	T	T	C
BS00064679_51	T/C	1A	626	+	NA	NA	NA	NA	NA	NA	T	T	T	C	T	C	T	C	C	C	T	C	T	T	T	C	T	T	C	C	T	T	T	T	T	T	T	C	C	C	T	T	T	C	C	T	C	C	T
BS00086680_51	A/G	1A	626	+	NA	NA	NA	NA	NA	NA	A	G	A	A	A	A	A	A	A	A	N	A	A	G	A	A	A	A	A	A	A	A	A	A	A	A	A	A	A	A	A	G	A	A	A	G	A	A	A
BS00090408_51	A/G	1A	626	+	NA	NA	NA	NA	NA	NA	A	A	A	A	G	A	G	A	A	A	A	G	A	A	A	A	A	A	A	G	G	A	G	A	G	A	A	A	A	A	A	A	A	A	A	A	A	A	A
BS00102492_51	T/C	1A	626	+	NA	NA	NA	NA	NA	NA	C	T	T	T	C	T	T	T	C	T	T	C	T	T	C	C	T	T	T	C	C	C	C	T	C	C	T	T	T	C	T	T	T	T	T	T	T	T	T
BobWhite_c478_1386	A/G	1A	626	+	NA	NA	NA	NA	NA	NA	A	A	A	G	A	G	A	G	A	G	A	G	A	A	A	G	A	A	G	G	A	A	A	A	A	A	A	G	G	G	A	A	A	G	G	A	G	G	A
BobWhite_c8428_346	T/G	1A	626	+	NA	NA	NA	NA	NA	NA	T	G	T	G	T	G	T	G	G	G	G	T	T	G	T	G	T	T	G	T	T	T	T	T	T	T	T	G	G	T	T	G	T	G	G	G	G	G	T
CAP7_c3885_73	C/T	1A	626	+	NA	NA	NA	NA	NA	NA	C	C	C	T	C	T	C	T	C	T	C	T	C	C	C	T	C	C	T	T	C	C	C	C	C	C	C	T	T	T	C	C	C	T	T	C	T	T	C
CAP8_c806_297	T/C	1A	626	+	NA	NA	NA	NA	NA	NA	C	T	T	T	T	T	T	T	C	T	T	C	C	T	C	C	C	C	T	C	C	C	T	T	T	C	C	T	T	C	T	T	T	T	T	T	T	T	T
Ex_c5759_628	A/G	1A	626	+	NA	NA	NA	NA	NA	NA	A	G	A	G	A	G	A	G	G	G	G	A	A	G	A	G	A	A	G	A	A	A	A	A	A	A	A	G	G	A	A	G	A	G	G	G	G	G	A
Ex_c5759_663	A/G	1A	626	+	NA	NA	NA	NA	NA	NA	A	G	G	G	A	G	A	G	G	G	G	A	A	G	A	G	A	A	G	A	A	A	A	A	A	A	A	G	G	A	A	G	A	G	G	G	G	G	A
Excalibur_c20133_87	C/T	1A	626	+	NA	NA	NA	NA	NA	NA	T	C	C	C	C	C	C	C	T	C	C	T	T	C	T	T	T	T	C	T	T	T	C	C	C	T	T	C	C	T	C	C	C	C	C	C	C	C	C
Excalibur_c24041_794	A/G	1A	626	+	NA	NA	NA	NA	NA	NA	A	G	A	G	A	G	A	G	G	G	G	A	A	G	A	G	A	A	G	A	A	A	A	A	A	A	A	G	G	A	A	G	A	G	G	G	G	G	A
Excalibur_c37474_242	A/C	1A	626	+	NA	NA	NA	NA	NA	NA	C	A	A	C	C	C	A	C	C	C	A	C	A	A	C	C	A	A	C	C	C	C	C	A	C	C	A	C	C	C	A	A	A	C	C	A	C	C	A
Excalibur_c57766_92	A/G	1A	626	+	NA	NA	NA	NA	NA	NA	G	A	A	A	A	A	A	A	G	A	A	G	G	A	G	G	G	G	A	G	G	G	A	A	A	G	G	A	A	G	A	A	A	A	A	A	A	A	A
Excalibur_rep_c88290_94	T/C	1A	626	+	NA	NA	NA	NA	NA	NA	C	T	T	T	C	T	T	T	C	T	T	C	T	T	C	C	T	T	T	C	C	C	C	T	C	C	T	T	T	C	T	T	T	T	T	T	T	T	T
Excalibur_s107771_77	T/C	1A	626	+	NA	NA	NA	NA	NA	NA	C	T	T	T	C	T	T	T	C	T	T	C	T	T	C	C	T	T	T	C	C	C	C	T	C	C	T	T	T	C	T	T	T	T	T	T	T	T	T
GENE-1214_288	T/C	1A	626	+	NA	NA	NA	NA	NA	NA	T	C	T	C	T	C	T	C	C	C	C	T	T	C	T	C	T	T	C	T	T	T	T	T	T	T	T	C	C	T	T	C	T	C	C	C	C	C	T
IAAV3552	G/A	1A	626	+	NA	NA	NA	NA	NA	NA	G	G	G	A	G	A	G	A	G	A	G	A	G	G	G	A	G	G	A	A	G	G	G	G	G	G	G	A	A	A	G	G	G	A	A	G	A	A	G
IAAV4916	C/T	1A	626	+	NA	NA	NA	NA	NA	NA	C	C	C	T	C	T	C	T	C	T	C	T	C	C	C	T	C	C	T	T	C	C	C	C	C	C	C	T	T	T	C	C	C	T	T	C	T	T	C
IAAV5730	A/G	1A	626	+	NA	NA	NA	NA	NA	NA	A	G	G	G	A	G	A	G	G	G	G	A	A	G	A	G	A	A	G	A	A	A	A	A	A	A	A	G	G	A	A	G	A	G	G	G	G	G	A
IAAV8147	T/C	1A	626	+	NA	NA	NA	NA	NA	NA	T	C	C	C	T	C	T	C	C	C	C	T	T	C	T	C	T	T	C	T	T	T	T	T	T	T	T	C	C	T	T	C	T	C	C	C	C	C	T
IMX10924	C/T	1A	626	+	NA	NA	NA	NA	NA	NA	C	C	C	T	C	T	C	T	C	T	C	T	C	C	C	T	C	C	T	T	C	C	C	C	C	C	C	T	T	T	C	C	C	T	T	C	T	T	C
IMX7921	A/G	1A	626	+	NA	NA	NA	NA	NA	NA	G	A	A	A	A	A	A	A	G	A	A	G	G	A	G	G	G	G	A	G	G	G	A	A	A	G	G	A	A	G	A	A	A	A	A	A	A	A	A
IMX8300	C/T	1A	626	+	NA	NA	NA	NA	NA	NA	C	C	C	T	C	T	C	T	C	T	C	T	C	C	C	T	C	C	T	T	C	C	C	C	C	C	C	T	T	T	C	C	C	T	T	C	T	T	C
Kukri_c25839_487	T/C	1A	626	+	NA	NA	NA	NA	NA	NA	T	T	T	T	C	T	C	T	T	T	T	C	T	T	T	T	T	T	T	C	C	T	C	T	C	T	T	T	T	T	T	T	T	T	T	T	T	T	T
Kukri_c27717_316	A/G	1A	626	+	NA	NA	NA	NA	NA	NA	G	A	A	G	G	G	A	G	G	G	A	G	A	A	G	G	A	A	G	G	G	G	G	A	G	G	A	G	G	G	A	A	A	G	G	A	G	G	A
RFL_Contig5450_993	T/C	1A	626	+	NA	NA	NA	NA	NA	NA	C	T	T	C	C	C	T	C	C	C	T	C	T	T	C	C	T	T	C	C	C	C	C	T	C	C	T	C	C	C	T	T	T	C	C	T	C	C	T
RM875_c6338_2719	T/C	1A	626	+	NA	NA	NA	NA	NA	NA	T	T	T	T	C	T	C	T	T	T	T	C	T	T	T	T	T	T	T	C	C	T	C	T	C	T	T	T	T	T	T	T	T	T	T	T	T	T	T
Ra_c2322_174	A/G	1A	626	+	NA	NA	NA	NA	NA	NA	A	A	A	G	A	G	A	G	G	G	A	G	A	A	A	G	A	A	G	G	A	A	A	A	A	A	A	G	G	G	A	A	A	G	G	A	G	G	A
TA001042-0912	G/T	1A	626	+	NA	NA	NA	NA	NA	NA	G	G	G	T	G	T	G	T	G	T	G	T	G	G	G	T	G	G	T	T	G	G	G	G	G	G	G	T	T	T	G	G	G	T	T	G	T	T	G
TA003382-0407	C/T	1A	626	+	NA	NA	NA	NA	NA	NA	T	C	C	C	C	C	C	C	T	C	C	T	T	C	T	T	T	T	C	T	T	T	C	C	C	T	T	C	C	T	C	C	C	C	C	C	C	C	C
TA004365-0417	A/G	1A	626	+	NA	NA	NA	NA	NA	NA	G	A	A	A	A	A	A	A	G	A	A	G	G	A	G	G	G	G	A	G	G	G	A	A	A	G	G	A	A	G	A	A	A	A	A	A	A	A	A
wsnp_Ex_c14866_22995097	G/A	1A	626	+	NA	NA	NA	NA	NA	NA	G	A	G	A	G	A	G	A	G	A	A	G	G	A	G	G	G	G	A	G	G	G	G	G	G	G	G	A	A	G	G	A	G	A	A	A	A	A	G
wsnp_Ex_c43454_49770425	T/C	1A	626	+	NA	NA	NA	NA	NA	NA	T	C	T	C	T	C	T	C	C	C	C	T	T	C	T	C	T	T	C	T	T	T	T	T	T	T	T	C	C	T	T	C	T	C	C	C	C	C	T
wsnp_Ex_c8364_14095508	C/T	1A	626	+	NA	NA	NA	NA	NA	NA	C	T	C	T	C	T	C	T	C	T	T	C	C	T	C	T	C	C	T	C	C	C	C	C	C	C	C	T	T	C	C	T	C	T	T	T	T	T	C
wsnp_Ku_c30921_40705731	T/C	1A	626	+	NA	NA	NA	NA	NA	NA	T	T	T	C	T	C	T	C	C	C	T	C	T	T	T	C	T	T	C	C	T	T	T	T	T	T	T	C	C	C	T	T	T	C	C	T	C	C	T
wsnp_Ku_rep_c71909_71634013	T/C	1A	626	+	NA	NA	NA	NA	NA	NA	T	T	T	C	T	C	T	C	T	C	T	C	T	T	T	C	T	T	C	C	T	T	T	T	T	T	T	C	C	C	T	T	T	C	C	T	C	C	T
wsnp_Ra_c41581_48764320	A/G	1A	626	+	NA	NA	NA	NA	NA	NA	G	A	A	G	G	G	A	G	G	G	A	G	A	A	G	G	A	A	G	G	G	G	G	A	G	G	A	G	G	G	A	A	A	G	G	A	G	G	A
BS00048117_51	T/C	1A	634	+	NA	NA	NA	NA	NA	NA	C	T	T	T	T	T	T	T	C	T	T	C	C	T	T	C	C	C	T	C	C	C	T	T	T	T	C	T	T	C	T	T	T	T	T	T	T	T	T
BS00063063_51	T/C	1A	634	+	NA	NA	NA	NA	NA	NA	C	T	T	T	T	T	T	T	T	T	T	C	C	T	T	C	C	C	T	C	C	C	T	T	T	T	C	T	T	C	T	T	T	T	T	T	T	T	T
BS00066549_51	T/C	1A	634	+	NA	NA	NA	NA	NA	NA	C	T	T	T	T	T	T	T	C	T	T	C	C	T	T	C	C	C	T	C	C	C	T	T	T	T	C	T	T	N	T	T	T	T	T	T	T	T	T
BS00066852_51	C/T	1A	634	+	NA	NA	NA	NA	NA	NA	C	T	C	C	C	C	C	C	C	C	T	C	C	T	C	C	N	C	C	C	C	C	C	C	C	C	C	C	C	C	C	T	C	C	C	T	C	C	C
CAP11_c2984_419	A/G	1A	634	+	NA	NA	NA	NA	NA	NA	G	A	A	A	A	A	A	A	A	A	A	G	G	A	A	G	G	G	A	G	G	G	A	A	A	A	G	A	A	G	A	A	A	A	A	A	A	A	A
Ex_c801_555	C/T	1A	634	+	NA	NA	NA	NA	NA	NA	T	C	C	C	C	C	C	C	C	C	C	T	T	C	C	T	T	T	C	T	T	T	C	C	C	C	T	C	C	T	C	C	C	C	C	C	C	C	C
Excalibur_c27500_469	G/T	1A	634	+	NA	NA	NA	NA	NA	NA	T	G	G	G	G	G	G	G	G	G	G	T	T	G	G	T	T	T	G	T	T	T	N	G	G	G	T	G	G	T	G	G	G	N	G	G	G	G	G
Excalibur_c6255_1119	C/T	1A	634	+	NA	NA	NA	NA	NA	NA	T	C	C	C	C	C	C	C	C	C	C	T	C	C	C	T	C	C	C	T	T	T	C	C	C	C	C	C	C	T	C	C	C	C	C	C	C	C	C
Excalibur_c64855_328	C/T	1A	634	+	NA	NA	NA	NA	NA	NA	T	C	C	C	C	C	C	C	C	C	C	T	T	C	C	T	T	T	C	T	T	T	C	C	C	C	T	C	C	T	C	C	C	C	C	C	C	C	C
IAAV2342	A/C	1A	634	+	NA	NA	NA	NA	NA	NA	C	A	A	A	A	A	A	A	A	A	A	C	C	A	A	C	C	C	A	C	C	C	A	A	A	A	C	A	A	C	A	A	A	A	A	A	A	A	A
IAAV5756	T/G	1A	634	+	NA	NA	NA	NA	NA	NA	G	T	T	T	T	T	T	T	T	T	T	G	G	T	T	G	G	G	T	G	G	G	T	T	T	T	G	T	T	G	T	T	T	T	T	T	T	T	T
IAAV9022	C/T	1A	634	+	NA	NA	NA	NA	NA	NA	T	C	C	C	C	C	C	C	C	C	C	T	T	C	C	T	T	T	C	T	T	T	C	C	C	C	T	C	C	T	C	C	C	C	C	C	C	C	C
Kukri_c12000_1447	A/G	1A	634	+	NA	NA	NA	NA	NA	NA	G	A	A	A	A	A	A	A	A	A	A	G	G	A	A	G	N	G	A	G	G	G	A	A	A	A	G	A	A	G	A	A	A	A	A	A	A	A	A
Kukri_c93273_605	T/C	1A	634	+	NA	NA	NA	NA	NA	NA	C	T	T	T	T	T	T	T	T	T	T	C	C	T	T	N	N	C	T	C	C	C	T	T	T	T	C	T	T	N	T	T	T	T	T	T	T	T	T
RM875_c2202_1097	G/A	1A	634	+	NA	NA	NA	NA	NA	NA	A	G	G	G	G	G	G	G	G	G	G	A	A	G	G	A	A	A	G	A	A	A	G	G	G	G	A	G	G	A	G	G	G	G	G	G	G	G	G
RM875_c53095_51	A/G	1A	634	+	NA	NA	NA	NA	NA	NA	G	A	A	A	A	A	A	A	A	A	A	G	G	A	A	G	G	G	A	G	G	G	A	A	A	A	G	A	A	G	A	A	A	A	A	A	A	A	A
RM875_c85778_184	G/A	1A	634	+	NA	NA	NA	NA	NA	NA	A	G	G	G	G	G	G	G	G	G	G	A	A	G	G	A	A	A	G	A	A	A	G	G	G	G	A	G	G	A	G	G	G	G	G	G	G	G	G
RM875_rep_c110052_194	G/A	1A	634	+	NA	NA	NA	NA	NA	NA	A	G	G	G	G	G	G	G	G	G	G	A	A	G	G	A	A	A	G	A	A	A	G	G	G	G	A	G	G	A	G	G	G	G	G	G	G	G	G
Ra_c11042_1500	C/T	1A	634	+	NA	NA	NA	NA	NA	NA	T	C	C	C	C	C	C	C	T	C	C	T	T	C	C	T	T	T	C	T	T	T	C	C	C	C	T	C	C	T	C	C	C	C	C	C	C	C	C
wsnp_BE518393A_Td_2_3	G/T	1A	634	+	NA	NA	NA	NA	NA	NA	T	G	G	G	G	G	G	G	T	G	G	T	T	G	G	T	T	T	G	T	T	T	G	G	G	G	T	G	G	T	G	G	G	G	G	G	G	G	G
wsnp_Ex_c11374_18361760	C/A	1A	634	+	NA	NA	NA	NA	NA	NA	A	C	C	C	C	C	C	C	C	C	C	A	A	C	C	A	A	A	C	A	A	A	C	C	C	C	A	C	C	A	C	C	C	C	C	C	C	C	C
wsnp_Ex_c11697_18821490	C/T	1A	634	+	NA	NA	NA	NA	NA	NA	T	C	C	C	C	C	C	C	C	C	C	T	T	C	C	T	T	T	C	T	T	T	C	C	C	C	T	C	C	T	C	C	C	C	C	C	C	C	C
wsnp_Ex_c14733_22819625	A/G	1A	634	+	NA	NA	NA	NA	NA	NA	G	A	A	A	A	A	A	A	A	A	A	G	G	A	A	G	G	G	A	G	G	G	A	A	A	A	G	A	A	G	A	A	A	A	A	A	A	A	A
wsnp_Ex_c15852_24239968	G/A	1A	634	+	NA	NA	NA	NA	NA	NA	A	G	G	G	G	G	G	G	G	G	G	A	A	G	G	A	A	A	G	A	A	A	G	G	G	G	A	G	G	A	G	G	G	G	G	G	G	G	G
wsnp_Ex_c21450_30588044	T/C	1A	634	+	NA	NA	NA	NA	NA	NA	C	T	T	T	T	T	T	T	T	T	T	C	C	T	T	C	C	C	T	C	C	C	T	T	T	T	C	T	T	C	T	T	T	T	T	T	T	T	T
wsnp_Ex_c2181_4089639	T/C	1A	634	+	NA	NA	NA	NA	NA	NA	C	T	T	T	T	T	T	T	T	T	T	C	T	T	T	C	T	T	T	C	T	C	T	T	T	T	T	T	T	C	T	T	T	T	T	T	T	T	T
wsnp_Ex_c3567_6526582	G/T	1A	634	+	NA	NA	NA	NA	NA	NA	T	G	G	G	G	G	G	G	G	G	G	T	T	G	G	T	T	T	G	T	T	T	G	G	G	G	T	G	G	T	G	G	G	G	G	G	G	G	G
wsnp_Ex_c44498_50537128	G/A	1A	634	+	NA	NA	NA	NA	NA	NA	A	G	G	G	G	G	G	G	G	G	G	A	A	G	G	A	A	A	G	A	A	A	G	G	G	G	A	G	G	A	G	G	G	G	G	G	G	G	G
wsnp_Ex_c591_1177097	C/T	1A	634	+	NA	NA	NA	NA	NA	NA	T	C	C	C	C	C	C	C	C	C	C	T	T	C	C	T	T	T	C	T	T	T	C	C	C	C	T	C	C	T	C	C	C	C	C	C	C	C	C
wsnp_Ex_rep_c66318_64485410	G/A	1A	634	+	NA	NA	NA	NA	NA	NA	A	G	G	G	G	G	G	G	G	G	G	A	A	G	G	A	A	A	G	A	A	A	G	G	G	G	A	G	G	A	G	G	G	G	G	G	G	G	G
wsnp_Ex_rep_c68183_66958099	A/G	1A	634	+	NA	NA	NA	NA	NA	NA	G	A	A	A	A	A	A	A	A	A	A	G	G	A	A	G	G	G	A	G	G	G	A	A	A	A	G	A	A	G	A	A	A	A	A	A	A	A	A
wsnp_Ex_rep_c70593_69508988	C/T	1A	634	+	NA	NA	NA	NA	NA	NA	T	C	C	C	C	C	C	C	C	C	C	T	T	C	C	T	T	T	C	T	T	T	C	C	C	C	T	C	N	T	C	C	C	C	C	C	C	C	C
wsnp_Ra_c7847_13421750	A/G	1A	634	+	NA	NA	NA	NA	NA	NA	G	A	A	A	A	A	A	A	A	A	A	G	G	A	A	G	G	G	A	G	G	G	A	A	A	A	G	A	A	G	A	A	A	A	A	A	A	A	A
Ex_c12584_2014	A/G	1A	659	+	NA	NA	NA	NA	NA	NA	A	A	A	A	A	A	A	A	A	A	A	G	A	A	A	A	A	A	A	G	A	A	A	A	A	A	A	A	A	A	A	A	A	A	A	A	A	A	A
Ex_c25689_1606	A/G	1A	659	+	NA	NA	NA	NA	NA	NA	A	A	A	A	A	A	A	A	A	A	A	G	A	A	A	A	A	A	A	G	A	A	A	A	A	A	A	A	A	A	A	A	A	A	A	A	A	A	A
Excalibur_c65227_444	G/A	1A	659	+	NA	NA	NA	NA	NA	NA	G	G	G	G	A	G	A	G	A	G	G	A	G	G	G	A	G	G	G	A	A	G	A	G	A	G	G	G	G	G	G	G	G	G	G	G	G	G	G
GENE-0283_330	C/T	1A	659	+	NA	NA	NA	NA	NA	NA	C	C	C	C	T	C	T	C	T	C	C	T	C	C	C	T	C	C	C	T	T	C	T	C	T	C	C	C	C	C	C	C	C	C	C	C	C	C	C
GENE-0491_632	A/G	1A	659	+	NA	NA	NA	NA	NA	NA	A	A	A	A	G	A	G	A	G	A	A	G	A	A	A	G	A	A	A	G	G	A	G	A	G	A	A	A	A	G	A	A	A	A	A	A	A	A	A
RFL_Contig530_2305	T/C	1A	659	+	NA	NA	NA	NA	NA	NA	T	T	T	T	T	T	C	T	T	T	T	C	T	T	T	C	T	T	T	C	T	T	T	T	T	T	T	T	T	T	T	T	T	T	T	T	T	T	T
RM875_c9833_297	G/A	1A	659	+	NA	NA	NA	NA	NA	NA	G	G	A	G	A	G	A	G	G	G	G	A	G	G	G	A	G	G	G	G	A	G	A	G	A	G	G	G	G	G	G	G	G	G	G	G	G	G	G
RM875_rep_c104557_1245	C/T	1A	659	+	NA	NA	NA	NA	NA	NA	C	C	C	C	C	C	C	C	C	C	C	T	C	C	C	C	C	C	C	T	C	C	C	C	C	C	C	C	C	C	C	C	C	C	C	C	C	C	C
TA002594-0782	G/T	1A	659	+	NA	NA	NA	NA	NA	NA	T	T	T	T	T	T	T	T	T	T	T	G	T	T	T	T	T	T	T	G	T	T	T	T	T	T	T	T	T	T	T	T	T	T	T	T	T	T	T
wsnp_Ex_c10257_16825240	A/G	1A	659	+	NA	NA	NA	NA	NA	NA	A	A	A	A	A	A	A	A	G	A	A	G	A	A	A	A	A	A	A	G	A	A	A	A	A	A	A	A	A	A	A	A	A	A	A	A	A	A	A
wsnp_Ex_rep_c66846_65240088	T/C	1A	659	+	NA	NA	NA	NA	NA	NA	T	T	T	T	T	T	T	T	C	T	T	C	T	T	T	T	T	T	T	C	T	T	T	C	T	T	T	T	T	T	T	T	T	T	T	T	T	T	T
wsnp_Ex_rep_c69738_68695568	A/G	1A	659	+	NA	NA	NA	NA	NA	NA	G	A	G	G	G	G	G	G	G	G	A	G	A	A	G	G	A	A	G	G	G	G	G	G	G	G	A	G	G	G	G	A	G	G	G	A	G	G	G
BS00022318_51	G/A	1A	667	+	NA	NA	NA	NA	NA	NA	G	A	G	A	G	A	G	A	G	A	A	G	G	A	G	G	G	G	G	G	G	G	G	G	G	G	G	A	A	G	G	A	G	A	A	A	A	A	G
Kukri_rep_c101946_496	C/T	1A	667	+	NA	NA	NA	NA	NA	NA	C	C	C	C	C	C	C	C	T	C	C	T	C	C	C	C	C	C	C	T	C	C	C	C	C	C	C	C	C	C	C	C	C	C	C	C	C	C	C
tplb0046g22_1351	G/A	1A	667	+	NA	NA	NA	NA	NA	NA	G	A	G	A	G	A	G	A	G	A	A	G	G	A	G	G	G	G	G	G	G	G	G	G	G	G	G	A	A	G	G	A	G	A	A	A	A	A	G
wsnp_Ex_c572_1138503	G/A	1A	667	+	NA	NA	NA	NA	NA	NA	G	A	G	A	G	A	G	A	G	A	A	G	G	A	A	G	G	G	G	G	G	G	A	G	G	A	G	A	A	G	A	A	G	A	A	A	A	A	G
Excalibur_c10167_1028	G/A	1A	691	+	NA	NA	NA	NA	NA	NA	A	A	A	A	A	A	A	A	A	A	A	G	A	A	A	A	A	A	A	A	A	A	A	A	A	A	A	A	A	A	A	A	A	A	A	A	A	A	A
RM875_c25507_551	G/A	1A	691	+	NA	NA	NA	NA	NA	NA	A	A	A	A	A	A	A	A	G	A	A	G	A	A	A	A	A	A	A	A	A	A	A	A	A	A	A	A	A	G	A	A	A	A	A	A	A	A	A
wsnp_Ra_c7818_13376644	T/G	1A	691	+	NA	NA	NA	NA	NA	NA	G	G	G	G	G	G	G	G	G	G	G	T	G	G	G	G	G	G	G	G	G	G	G	G	G	G	G	G	G	G	G	G	G	G	G	G	G	G	G
BS00021714_51	C/T	1A	698	+	NA	NA	NA	NA	NA	NA	C	C	T	C	T	C	C	C	C	C	C	T	C	C	T	C	C	C	T	T	T	C	T	C	C	T	C	C	C	C	C	C	C	C	C	C	C	C	T
BS00022733_51	C/T	1A	698	+	NA	NA	NA	NA	NA	NA	C	T	C	T	C	T	C	T	C	T	T	C	C	T	C	C	C	C	C	C	C	C	C	T	C	C	C	T	T	C	T	T	C	T	T	T	T	T	C
IAAV5406	C/T	1A	698	+	NA	NA	NA	NA	NA	NA	T	T	T	T	T	T	C	T	T	T	T	C	C	T	T	C	C	C	C	C	T	T	T	T	C	T	C	T	T	T	T	T	T	T	T	T	T	T	C
Kukri_c52952_315	G/A	1A	698	+	NA	NA	NA	NA	NA	NA	A	A	A	A	A	A	G	A	A	A	A	G	G	A	A	G	G	G	G	G	A	A	A	A	G	A	G	A	A	A	A	A	A	A	A	A	A	A	G
wsnp_Ex_rep_c66628_64934660	G/A	1A	698	+	NA	NA	NA	NA	NA	NA	A	A	A	A	A	A	G	A	A	A	A	G	G	A	A	G	G	G	G	G	A	A	A	A	G	A	G	A	A	A	A	A	A	A	A	A	A	A	G
wsnp_Ra_c12148_19539667	G/A	1A	698	+	NA	NA	NA	NA	NA	NA	A	A	A	A	A	A	A	A	G	A	A	G	G	A	A	A	G	G	G	G	A	A	A	A	G	A	G	A	A	G	A	A	A	A	A	A	A	A	G
wsnp_Ra_c16080_24638622	T/C	1A	698	+	NA	NA	NA	NA	NA	NA	C	C	T	C	T	C	T	C	C	C	C	T	T	C	T	T	T	T	T	T	T	C	T	C	T	T	T	C	C	C	C	C	C	C	C	C	C	C	T
Kukri_c25215_124	T/C	1A	706	+	NA	NA	NA	NA	NA	NA	T	T	C	T	C	T	T	T	T	T	T	C	T	T	C	T	T	T	C	C	C	T	C	T	T	C	T	T	T	T	T	T	T	T	T	T	T	T	C
RM875_c23081_141	G/A	1A	706	+	NA	NA	NA	NA	NA	NA	G	G	A	G	A	G	G	G	G	G	G	A	G	G	A	G	G	G	A	A	A	G	A	G	G	A	G	G	G	G	G	G	G	G	G	G	G	G	A
wsnp_Ex_c21193_30320134	A/G	1A	706	+	NA	NA	NA	NA	NA	NA	A	A	G	A	G	A	A	A	A	A	A	G	A	A	G	A	A	A	G	G	G	A	G	A	A	G	A	A	A	A	A	A	A	A	A	A	A	A	G
wsnp_Ex_c21336_30465618	A/G	1A	706	+	NA	NA	NA	NA	NA	NA	A	A	G	A	G	A	A	A	A	A	A	G	A	A	G	A	A	A	G	G	G	A	G	A	A	G	A	A	A	A	A	A	A	A	A	A	A	A	G
IAAV5535	A/C	1A	714	+	NA	NA	NA	NA	NA	NA	A	C	A	A	A	A	A	A	C	A	C	A	C	A	A	A	C	C	A	A	A	A	A	C	A	A	C	A	C	C	C	C	A	A	A	C	C	A	A
IMX3047	A/G	1A	714	+	NA	NA	NA	NA	NA	NA	A	G	A	A	A	A	A	A	G	A	G	A	G	A	A	A	G	G	A	A	A	A	A	G	A	A	G	A	G	G	G	G	A	A	A	G	G	A	A
BS00089894_51	C/T	1A	721	+	NA	NA	NA	NA	NA	NA	C	C	C	C	T	C	C	C	T	C	C	C	T	C	C	C	T	T	T	T	C	C	C	C	T	C	T	C	C	C	C	C	C	C	C	C	C	C	C
BS00094553_51	A/G	1A	721	+	NA	NA	NA	NA	NA	NA	A	A	A	A	G	A	A	A	A	A	A	A	G	A	A	A	A	A	A	A	A	A	A	G	A	A	A	A	G	G	G	A	A	A	A	A	G	A	G
CAP12_c1906_217	C/T	1A	721	+	NA	NA	NA	NA	NA	NA	T	T	C	C	T	C	C	C	T	C	T	T	T	T	C	C	C	C	C	C	C	T	C	T	C	C	C	C	T	T	T	T	C	C	C	T	T	C	T
Kukri_c30322_414	C/T	1A	721	+	NA	NA	NA	NA	NA	NA	T	T	C	C	T	C	C	C	T	C	T	T	T	T	C	C	C	C	C	C	C	T	C	T	C	C	C	C	T	T	T	T	C	C	C	T	T	C	T
Kukri_c58155_786	A/G	1A	721	+	NA	NA	NA	NA	NA	NA	G	A	A	A	A	A	G	A	A	A	A	G	G	G	A	G	A	A	G	A	A	G	A	A	G	A	A	A	A	A	A	A	A	G	A	A	A	A	A
RM875_c29540_1109	A/G	1A	721	+	NA	NA	NA	NA	NA	NA	A	A	G	A	A	A	A	A	G	G	A	A	A	A	G	A	G	G	G	G	G	A	G	A	G	G	G	A	A	A	A	A	A	A	A	A	A	G	G
RM875_c29540_413	T/G	1A	721	+	NA	NA	NA	NA	NA	NA	T	T	G	G	G	G	T	G	G	G	T	T	G	T	G	T	G	G	G	G	G	T	G	G	G	G	G	G	G	G	G	T	G	G	G	T	G	G	G
RM875_rep_c112044_340	T/C	1A	721	+	NA	NA	NA	NA	NA	NA	C	C	T	T	C	T	T	T	C	T	C	C	C	C	T	T	T	T	T	T	T	C	T	C	T	T	T	T	C	C	C	C	T	T	T	C	C	T	C
Ra_c105707_788	T/C	1A	721	+	NA	NA	NA	NA	NA	NA	T	T	T	T	C	T	T	T	C	T	T	T	C	T	T	T	C	C	C	C	T	T	T	T	C	T	C	T	T	T	T	T	T	T	T	T	T	T	T
TA003955-1138	G/A	1A	721	+	NA	NA	NA	NA	NA	NA	A	A	G	G	A	G	G	G	A	G	A	A	A	A	G	G	G	G	G	G	G	A	G	A	G	G	G	G	A	A	A	A	G	G	G	A	A	G	A
wsnp_Ex_c55986_58282517	T/C	1A	721	+	NA	NA	NA	NA	NA	NA	T	T	T	T	T	T	T	T	C	T	T	T	T	T	T	T	T	T	T	T	T	T	T	T	T	T	T	T	T	T	T	T	T	T	T	T	T	T	T
wsnp_Ex_rep_c108951_91954190	G/A	1A	721	+	NA	NA	NA	NA	NA	NA	G	G	A	A	A	A	G	A	A	A	G	G	A	G	A	G	A	A	A	A	A	G	A	A	A	A	A	A	A	A	A	G	A	A	A	G	A	A	A
wsnp_Ex_rep_c109742_92411838	A/C	1A	721	+	NA	NA	NA	NA	NA	NA	C	C	A	A	A	A	A	A	C	A	C	C	A	C	A	A	A	A	A	A	A	C	A	C	A	A	A	A	C	C	C	C	A	A	A	C	C	A	C
wsnp_Ku_c15214_23756800	C/T	1A	721	+	NA	NA	NA	NA	NA	NA	T	T	C	T	T	T	C	T	C	C	T	T	T	T	C	C	C	C	T	T	C	T	C	T	T	C	C	T	T	T	T	T	T	T	T	T	T	T	C
wsnp_Ku_c21316_31053745	C/T	1A	721	+	NA	NA	NA	NA	NA	NA	T	T	C	C	T	C	C	C	T	C	T	T	T	T	C	C	C	C	C	C	C	T	C	T	C	C	C	C	T	T	T	T	C	C	C	T	T	C	T
BS00064638_51	A/G	1A	729	+	NA	NA	NA	NA	NA	NA	G	A	A	G	G	G	G	G	A	G	A	G	G	G	G	G	G	G	G	G	A	G	G	G	G	G	G	G	G	G	G	A	G	G	G	A	G	A	A
Kukri_c13107_100	A/G	1A	729	+	NA	NA	NA	NA	NA	NA	G	A	A	A	G	A	G	A	A	A	A	G	G	G	A	G	A	A	A	A	A	G	A	G	A	A	A	A	G	G	G	A	A	A	A	A	G	A	A
TA003063-0097	T/C	1A	753	+	NA	NA	NA	NA	NA	NA	C	T	C	C	C	C	C	C	C	C	T	C	C	C	C	C	C	C	C	C	C	C	C	C	C	C	C	C	C	C	C	T	T	C	C	T	C	T	C
wsnp_CAP12_c1960_972031	G/A	1A	753	+	NA	NA	NA	NA	NA	NA	A	G	A	A	G	A	G	A	A	A	G	G	G	A	A	A	A	A	A	A	A	A	A	A	A	A	A	A	A	A	A	G	G	A	A	G	A	G	A
wsnp_Ku_c1642_3232242	T/C	1A	753	+	NA	NA	NA	NA	NA	NA	T	T	T	T	T	T	T	T	T	C	T	T	T	T	C	T	C	C	T	T	T	T	C	C	T	C	C	T	C	C	C	T	T	T	T	T	C	T	C
Kukri_c54678_88	T/C	1A	761	+	NA	NA	NA	NA	NA	NA	T	T	C	T	T	T	T	T	C	T	T	T	T	C	T	C	T	T	T	T	C	C	T	T	T	T	T	T	T	T	T	T	C	T	T	T	T	C	T
wsnp_Ex_c32590_41222878	C/T	1A	761	+	NA	NA	NA	NA	NA	NA	C	C	T	C	C	C	C	C	T	C	C	C	C	T	C	T	C	C	C	C	T	T	C	C	C	C	C	C	C	C	C	C	T	C	C	C	C	T	C
Ku_c10813_1122	T/C	1A	769	+	NA	NA	NA	NA	NA	NA	T	T	T	C	C	C	C	C	C	C	T	T	C	C	C	C	C	C	C	C	C	C	C	C	C	C	C	C	C	C	C	T	T	C	C	T	C	T	C
Ra_c64515_242	C/A	1A	769	+	NA	NA	NA	NA	NA	NA	C	C	C	A	A	A	A	A	A	A	C	C	A	A	A	A	A	A	A	A	A	A	A	A	A	A	A	A	A	A	A	C	C	A	A	C	A	C	A
Jagger_c5280_407	T/C	1A	777	+	NA	NA	NA	NA	NA	NA	T	T	T	C	C	C	C	C	C	C	T	T	C	C	C	C	C	C	C	C	C	C	C	C	C	C	C	C	C	C	C	T	T	C	C	T	C	T	C
Kukri_c49170_655	G/A	1A	777	+	NA	NA	NA	NA	NA	NA	A	A	G	G	G	G	G	G	G	G	A	A	G	G	G	G	G	G	G	G	G	G	G	G	G	G	G	G	G	G	G	A	G	G	G	A	G	G	G
wsnp_Ex_c1997_3755945	A/C	1A	777	+	NA	NA	NA	NA	NA	NA	A	A	A	C	C	C	C	C	C	C	A	A	C	C	C	C	C	C	C	C	C	C	C	C	C	C	C	C	C	C	C	A	A	C	C	A	C	C	C
wsnp_Ex_c1997_3757721	C/T	1A	777	+	NA	NA	NA	NA	NA	NA	C	C	C	T	T	T	T	T	T	T	N	C	T	T	N	T	T	T	T	T	T	T	N	T	T	N	T	T	T	T	T	C	C	T	T	C	T	C	C
wsnp_JD_c6544_7697578	G/A	1A	777	+	NA	NA	NA	NA	NA	NA	G	G	G	A	A	A	A	A	A	A	G	G	A	A	A	A	A	A	A	A	A	A	A	A	A	A	A	A	A	A	A	G	G	A	A	G	A	G	A
Kukri_c12984_465	C/T	1A	785	+	NA	NA	NA	NA	NA	NA	T	T	C	C	C	C	C	C	C	C	T	T	C	C	C	C	C	C	C	C	C	C	C	C	C	C	C	C	C	C	C	T	C	C	C	T	C	C	C
RM875_c80876_67	T/G	1A	785	+	NA	NA	NA	NA	NA	NA	G	G	T	T	T	T	T	T	T	T	G	G	T	T	T	T	T	T	T	T	T	T	T	T	T	T	T	T	T	T	T	G	T	T	T	G	T	T	T
wsnp_Ku_c23012_32893918	G/A	1A	800	+	NA	NA	NA	NA	NA	NA	A	A	A	G	G	G	G	G	A	G	A	A	G	A	G	A	G	G	G	A	A	A	G	A	G	G	G	G	A	A	A	A	G	G	G	A	A	A	G
Excalibur_c44668_382	A/G	1A	808	+	NA	NA	NA	NA	NA	NA	A	A	G	G	G	G	G	G	G	G	A	A	G	G	G	G	G	G	G	G	G	G	G	G	G	G	G	G	G	G	G	A	G	G	G	A	G	G	G
TA002402-1350	T/C	1A	808	+	NA	NA	NA	NA	NA	NA	T	T	T	C	C	C	C	C	T	C	T	T	C	T	C	T	C	C	C	T	T	T	C	T	C	C	C	C	C	T	T	T	T	C	C	T	C	T	C
Excalibur_c1845_4911	C/T	1A	839	+	NA	NA	NA	NA	NA	NA	T	T	T	C	C	C	C	C	T	C	T	T	C	C	C	C	C	C	C	T	C	C	C	T	C	C	C	C	C	T	T	T	C	C	C	T	C	C	C
IAAV2694	C/A	1A	839	+	NA	NA	NA	NA	NA	NA	A	A	C	C	C	C	C	C	C	C	A	C	C	C	C	C	C	C	C	C	C	C	C	C	C	C	A	C	C	C	C	A	C	C	C	A	C	C	C
Kukri_c18017_1696	G/A	1A	839	+	NA	NA	NA	NA	NA	NA	G	G	G	G	A	G	A	G	G	G	G	A	A	A	A	A	G	G	G	G	A	A	A	A	G	G	A	G	A	A	G	G	A	G	G	G	A	G	A
RM875_c12993_201	A/G	1A	839	+	NA	NA	NA	NA	NA	NA	G	G	G	A	A	A	A	A	G	A	G	G	A	A	A	A	A	A	A	G	A	A	A	G	A	A	A	A	A	G	G	G	A	A	A	G	A	A	A
RM875_c45115_509	G/A	1A	839	+	NA	NA	NA	NA	NA	NA	A	A	A	G	G	G	G	G	A	G	A	A	G	G	G	G	G	G	G	A	G	G	G	A	G	G	G	G	G	A	A	A	G	G	G	A	G	G	G
BS00009808_51	C/T	1A	892	+	NA	NA	NA	NA	NA	NA	C	C	C	T	C	T	C	T	C	C	C	C	C	C	C	C	C	C	C	C	C	C	C	C	C	T	C	T	C	C	C	C	T	T	C	C	C	C	C
BS00034278_51	T/G	1A	892	+	NA	NA	NA	NA	NA	NA	T	T	T	G	T	G	T	G	T	T	T	G	T	T	T	T	T	T	T	T	T	T	T	T	T	G	T	G	T	T	T	T	N	N	T	T	T	T	T
BS00062876_51	C/T	1A	892	+	NA	NA	NA	NA	NA	NA	C	C	C	T	C	T	C	T	C	C	C	T	C	C	C	C	C	C	C	C	C	C	C	C	C	T	C	T	C	C	C	C	T	T	C	C	C	C	C
CAP7_c1891_230	A/C	1A	892	+	NA	NA	NA	NA	NA	NA	A	A	A	C	A	C	A	C	A	A	A	C	A	A	A	A	A	A	A	A	A	A	A	A	A	C	A	C	A	A	A	A	C	C	A	A	A	A	A
Kukri_c67383_102	T/C	1A	892	+	NA	NA	NA	NA	NA	NA	T	T	T	C	T	C	T	C	T	T	T	C	T	T	T	T	T	T	T	T	T	T	T	T	T	C	T	C	T	T	T	T	C	C	T	T	T	T	T
RM875_c8482_160	A/G	1A	892	+	NA	NA	NA	NA	NA	NA	A	A	A	G	A	G	A	G	A	A	A	G	A	A	A	A	A	A	A	A	A	A	A	A	A	G	A	G	A	A	A	A	G	G	A	A	A	A	A
wsnp_Ex_c3145_5812670	C/T	1A	892	+	NA	NA	NA	NA	NA	NA	T	T	C	C	C	C	C	C	C	C	T	C	C	C	C	C	C	C	C	C	C	C	C	C	C	C	C	C	C	C	C	T	C	C	C	T	C	C	C
wsnp_Ex_c43228_49605281	A/G	1A	892	+	NA	NA	NA	NA	NA	NA	A	A	A	G	A	G	A	G	A	A	A	G	A	A	A	A	A	A	A	A	A	A	A	A	A	G	A	G	A	A	A	A	G	G	A	A	A	A	A
wsnp_Ex_rep_c68085_66839109	A/G	1A	892	+	NA	NA	NA	NA	NA	NA	A	A	A	G	A	G	A	G	A	A	A	G	A	A	A	A	A	A	A	A	A	A	A	A	A	G	A	G	A	A	A	A	G	G	A	A	A	A	A
BobWhite_c96_170	C/A	1A	900	+	NA	NA	NA	NA	NA	NA	C	C	C	C	C	C	C	C	C	C	C	C	C	C	C	C	C	C	C	C	C	C	C	C	C	C	C	C	C	C	C	C	C	C	C	C	C	C	C
GENE-0527_92	G/A	1A	900	+	NA	NA	NA	NA	NA	NA	A	A	A	G	A	G	A	G	A	A	A	G	A	A	A	A	A	A	A	A	A	A	A	A	A	G	A	G	A	A	G	A	G	G	A	A	A	A	A
wsnp_Ex_c4685_8377545	G/A	1A	900	+	NA	NA	NA	NA	NA	NA	A	G	G	A	G	A	A	A	G	G	G	G	A	G	G	G	G	G	G	G	G	G	G	G	G	A	A	A	G	G	G	G	G	A	G	G	G	G	G
wsnp_Ex_c5060_8985678	G/T	1A	900	+	NA	NA	NA	NA	NA	NA	T	T	T	G	T	G	G	G	G	G	T	G	G	G	G	G	G	G	G	T	G	G	G	G	G	G	G	G	G	G	G	T	G	G	G	T	G	T	G
wsnp_JD_c7581_8666052	C/T	1A	900	+	NA	NA	NA	NA	NA	NA	T	C	C	T	C	T	T	T	C	C	C	C	T	C	C	C	N	C	C	C	C	C	C	C	C	T	T	T	C	C	C	C	C	T	C	C	C	C	C
Excalibur_c1066_303	T/C	1A	909	+	NA	NA	NA	NA	NA	NA	T	T	C	T	T	T	T	T	C	T	T	T	T	T	T	T	T	T	T	C	T	T	T	T	T	T	T	T	T	T	T	T	T	T	T	T	T	T	T
RM875_c15975_1208	G/A	1A	909	+	NA	NA	NA	NA	NA	NA	G	A	A	G	A	G	G	G	A	G	A	G	G	A	G	A	A	A	A	A	A	A	G	G	A	G	G	G	G	G	G	A	A	G	G	A	G	G	G
BS00022261_51	A/G	1A	940	+	NA	NA	NA	NA	NA	NA	G	G	A	G	A	G	G	G	A	A	G	G	G	A	A	A	A	A	A	A	G	A	A	A	A	G	G	G	G	A	A	G	A	G	A	G	G	A	A
BS00109991_51	T/C	1A	940	+	NA	NA	NA	NA	NA	NA	C	C	T	C	T	C	C	C	T	T	C	C	C	T	T	T	T	T	T	T	C	T	T	T	T	C	C	C	C	T	T	C	T	C	T	C	C	T	T
BS00110627_51	G/T	1A	940	+	NA	NA	NA	NA	NA	NA	T	T	G	T	G	T	T	T	G	G	T	T	T	G	G	G	G	G	G	G	T	G	G	G	G	T	T	T	T	G	G	T	G	T	G	T	T	G	G
GENE-0262_431	G/A	1A	940	+	NA	NA	NA	NA	NA	NA	A	A	G	A	G	A	A	A	G	G	A	A	A	G	G	G	G	G	G	G	A	G	G	G	G	A	A	A	A	G	G	A	G	A	G	A	A	G	G
RM875_c6798_467	A/G	1A	940	+	NA	NA	NA	NA	NA	NA	G	G	A	G	A	G	G	G	A	A	G	G	G	A	A	A	A	A	A	A	G	A	A	A	A	G	G	G	G	A	A	G	A	G	A	G	G	A	A
IMX5994	T/C	1A	963	+	NA	NA	NA	NA	NA	NA	T	C	T	T	T	T	T	T	C	T	C	C	T	T	T	T	T	T	T	T	C	T	T	T	T	T	T	T	C	T	C	C	T	T	T	C	C	T	T
RM875_c21411_162	T/C	1A	963	+	NA	NA	NA	NA	NA	NA	T	T	T	T	T	T	T	T	C	T	T	C	T	T	T	T	T	T	T	T	T	T	T	T	T	T	T	T	T	T	C	T	T	T	T	T	T	T	T
RM875_rep_c72890_63	A/G	1A	963	+	NA	NA	NA	NA	NA	NA	G	A	G	A	A	G	G	A	G	A	A	G	G	G	A	A	G	G	A	G	A	A	A	G	G	A	G	A	A	A	G	A	A	A	A	A	A	G	A
Ra_c110766_321	G/A	1A	963	+	NA	NA	NA	NA	NA	NA	G	G	A	G	G	G	G	G	A	A	G	A	A	G	A	G	A	A	G	G	G	G	A	A	A	G	A	G	G	G	A	G	G	G	A	G	G	G	A
wsnp_Ex_c33452_41938013	A/G	1A	963	+	NA	NA	NA	NA	NA	NA	A	G	A	A	A	A	A	A	G	A	G	G	A	A	A	A	A	A	A	A	G	A	A	A	A	A	A	A	G	A	G	G	A	A	A	G	G	A	A
wsnp_Ex_c33452_41938159	T/C	1A	963	+	NA	NA	NA	NA	NA	NA	T	C	T	T	T	T	T	T	C	T	C	C	T	T	T	T	T	T	T	T	C	T	T	T	T	T	T	T	C	T	C	C	T	T	T	C	C	T	T
wsnp_Ex_c41953_48657850	T/C	1A	963	+	NA	NA	NA	NA	NA	NA	C	T	C	T	T	C	C	T	C	T	T	C	C	C	T	T	C	C	T	C	T	T	T	C	C	T	C	T	T	T	C	T	T	T	T	T	T	C	T
BS00023203_51	T/C	1A	971	+	NA	NA	NA	NA	NA	NA	C	T	C	T	T	C	C	T	T	T	T	T	C	C	T	C	C	C	T	T	T	C	T	C	C	T	C	T	T	C	C	T	C	T	T	T	T	C	T
BS00037976_51	C/T	1A	971	+	NA	NA	NA	NA	NA	NA	T	C	T	C	C	T	T	C	C	C	C	C	T	T	C	T	T	T	C	C	C	T	C	T	T	C	T	C	C	T	T	C	T	C	C	C	C	T	C
BobWhite_c41272_159	G/A	1A	971	+	NA	NA	NA	NA	NA	NA	G	A	G	G	G	A	G	G	G	G	A	A	G	A	G	A	G	G	G	G	A	A	G	A	G	G	G	G	A	G	G	A	G	G	G	A	A	A	G
Excalibur_c26688_138	A/G	1A	971	+	NA	NA	NA	NA	NA	NA	A	G	A	A	A	G	A	A	A	A	G	G	A	G	A	G	A	A	A	A	G	G	A	G	A	A	A	A	G	A	A	G	A	A	A	G	G	G	A
GENE-0033_233	C/T	1A	971	+	NA	NA	NA	NA	NA	NA	C	T	C	C	C	T	C	C	C	C	T	C	C	T	C	T	C	C	C	C	T	T	C	T	C	C	C	C	T	C	C	T	C	C	C	T	T	T	C
IAAV7172	T/C	1A	971	+	NA	NA	NA	NA	NA	NA	T	C	T	T	T	C	T	T	T	T	C	C	T	C	T	C	T	T	T	T	C	C	T	C	T	T	T	T	C	T	T	C	T	T	T	C	C	C	T
RM875_c12348_720	A/G	1A	971	+	NA	NA	NA	NA	NA	NA	A	A	A	A	A	G	A	A	A	A	A	A	A	G	A	G	A	A	A	A	A	G	A	G	A	A	A	A	A	A	A	A	G	A	A	A	A	G	A
Tdurum_contig96086_74	T/C	1A	971	+	NA	NA	NA	NA	NA	NA	T	C	T	T	T	C	T	T	T	T	C	C	T	C	T	C	T	T	T	T	C	C	T	C	T	T	T	T	C	T	T	C	T	T	T	C	C	C	T
wsnp_BE443588A_Ta_2_2	G/T	1A	971	+	NA	NA	NA	NA	NA	NA	G	T	G	G	G	T	G	G	G	G	T	G	G	T	G	T	G	G	G	G	T	T	G	T	G	G	G	G	T	G	G	T	G	G	G	T	T	T	G
wsnp_Ex_c4612_8254533	A/G	1A	971	+	NA	NA	NA	NA	NA	NA	A	G	A	A	A	G	A	A	A	A	G	G	A	G	A	G	A	A	A	A	G	G	A	G	A	A	A	A	G	A	A	G	A	A	A	G	G	G	A
wsnp_Ex_rep_c102067_87314043	A/C	1A	971	+	NA	NA	NA	NA	NA	NA	A	C	A	A	A	C	A	A	A	A	C	A	A	C	A	C	A	A	A	A	C	C	A	C	A	A	A	A	C	A	A	C	C	A	A	C	C	C	A
Ku_c3523_1959	T/C	1A	991	+	NA	NA	NA	NA	NA	NA	C	T	T	T	T	T	C	T	C	T	T	T	T	T	T	T	T	T	T	C	T	T	T	T	T	T	T	T	T	C	C	T	C	T	T	T	T	T	T
Ra_c29200_300	A/C	1A	991	+	NA	NA	NA	NA	NA	NA	C	A	A	A	A	A	C	A	A	A	A	A	A	A	A	A	A	A	A	A	A	A	A	A	A	A	A	A	A	C	C	A	C	A	A	A	A	A	C
Tdurum_contig51833_439	G/A	1A	991	+	NA	NA	NA	NA	NA	NA	A	G	G	G	G	G	G	G	G	G	G	G	G	G	G	G	G	G	G	G	G	G	G	G	G	G	G	G	G	G	G	G	G	G	G	G	G	G	G
wsnp_BE494527A_Ta_2_1	A/G	1A	991	+	NA	NA	NA	NA	NA	NA	G	A	A	A	A	A	A	A	A	A	A	A	A	A	A	A	A	A	A	A	A	A	A	A	A	A	A	A	A	A	A	A	A	A	A	A	A	A	A
wsnp_Ex_c28149_37293173	T/C	1A	991	+	NA	NA	NA	NA	NA	NA	C	T	T	T	T	T	C	T	C	T	T	T	T	T	T	T	T	T	T	C	T	T	T	T	T	T	T	T	T	C	C	T	C	T	T	T	T	T	T
wsnp_Ex_rep_c81556_76277906	C/T	1A	991	+	NA	NA	NA	NA	NA	NA	C	C	C	C	C	C	T	C	T	C	C	C	C	C	C	C	C	C	C	T	C	C	C	C	C	C	C	C	C	T	T	C	T	C	C	C	C	C	C
BS00030043_51	C/A	1A	1037	+	NA	NA	NA	NA	NA	NA	A	C	C	C	C	C	C	C	A	A	C	C	C	C	A	C	C	C	C	A	C	C	A	C	C	C	C	A	C	C	C	C	C	C	A	C	C	C	C
BobWhite_rep_c49755_131	T/C	1A	1037	+	NA	NA	NA	NA	NA	NA	C	T	T	T	T	T	T	T	C	C	T	T	T	T	C	T	T	T	T	C	T	T	C	T	T	T	T	C	T	T	T	T	T	T	C	T	T	T	T
Jagger_c468_53	G/A	1A	1037	+	NA	NA	NA	NA	NA	NA	A	G	G	G	G	G	G	G	A	A	G	G	G	G	A	G	G	G	G	A	G	G	A	G	G	G	G	A	G	G	G	G	G	G	A	G	G	G	G
JD_c285_1438	G/A	1A	1060	+	NA	NA	NA	NA	NA	NA	G	G	G	G	G	G	G	G	A	G	G	G	G	G	G	G	G	G	G	A	G	G	G	G	G	G	G	G	G	G	G	G	G	G	G	G	G	G	G
Ra_c5683_1762	T/C	1A	1060	+	NA	NA	NA	NA	NA	NA	C	T	T	T	T	T	T	T	T	T	T	T	T	T	T	T	T	T	T	T	T	T	T	T	T	T	T	T	C	T	T	T	T	T	T	T	C	T	C
RM875_c7563_273	G/A	1A	1117	+	NA	NA	NA	NA	NA	NA	G	G	G	G	G	G	G	G	G	G	G	G	G	G	G	G	G	G	G	G	G	G	G	G	G	G	G	G	G	G	G	G	G	G	G	G	G	G	G
wsnp_BE405749B_Ta_2_1	C/T	1B	94	+	NA	NA	NA	NA	NA	NA	C	T	T	T	T	T	T	T	T	T	T	C	T	C	T	C	T	T	T	T	T	C	T	T	C	T	C	T	C	C	T	T	C	T	T	T	C	T	C
Kukri_c36151_170	A/G	1B	102	+	NA	NA	NA	NA	NA	NA	G	G	G	G	G	G	G	G	G	G	G	G	G	G	G	G	G	G	G	G	G	G	G	G	G	G	A	G	A	A	G	G	A	G	G	G	A	G	A
Kukri_c92979_195	T/C	1B	102	+	NA	NA	NA	NA	NA	NA	C	C	C	C	C	C	C	C	C	C	C	C	C	C	C	C	C	C	T	C	C	C	C	C	T	C	T	C	T	T	C	C	T	C	C	C	T	C	T
Kukri_c76307_182	C/T	1B	126	+	NA	NA	NA	NA	NA	NA	C	C	C	C	C	C	C	C	C	C	C	C	C	C	C	C	C	C	C	C	C	C	C	T	C	C	C	C	T	T	C	C	C	C	C	C	T	C	C
BS00089524_51	A/C	1B	142	+	NA	NA	NA	NA	NA	NA	C	A	C	A	A	A	A	A	A	A	A	A	A	A	A	A	C	C	A	A	A	A	A	A	A	A	A	A	A	A	A	A	A	C	A	A	A	A	C
BS00108058_51	C/T	1B	142	+	NA	NA	NA	NA	NA	NA	N	C	C	C	C	C	C	C	C	C	C	C	C	C	C	C	N	N	C	C	C	C	C	C	C	C	C	C	C	C	C	C	C	C	C	C	C	C	T
BobWhite_c28295_256	T/G	1B	142	+	NA	NA	NA	NA	NA	NA	G	T	G	T	T	T	T	T	T	T	T	T	T	T	T	T	G	G	T	T	T	T	T	T	T	T	T	T	T	T	T	T	T	G	T	T	T	T	T
BS00105846_51	C/T	1B	150	+	NA	NA	NA	NA	NA	NA	C	C	C	C	C	C	C	C	C	C	C	C	C	C	C	C	C	C	C	C	C	C	C	C	C	C	T	C	C	C	C	C	C	C	C	C	C	C	T
BS00011695_51	G/A	1B	157	+	NA	NA	NA	NA	NA	NA	A	G	A	G	G	G	G	G	G	G	G	G	G	A	G	A	A	A	G	G	G	A	G	G	G	G	G	G	G	G	G	G	G	A	G	G	G	G	A
CAP7_c3847_204	G/A	1B	157	+	NA	NA	NA	NA	NA	NA	A	G	A	G	G	G	G	G	G	G	G	G	G	G	G	G	A	A	G	G	G	G	G	G	G	G	A	G	G	A	G	G	A	A	G	G	G	G	A
BobWhite_c14271_1379	C/T	1B	173	+	NA	NA	NA	NA	NA	NA	T	T	T	C	C	C	C	C	T	C	T	C	C	C	C	C	T	T	T	C	C	C	C	T	T	C	C	C	C	T	T	T	T	T	C	T	C	C	T
BS00110121_51	A/G	1B	189	+	NA	NA	NA	NA	NA	NA	G	G	G	A	A	A	A	A	A	A	G	A	A	A	A	A	G	G	A	A	A	A	A	A	A	A	A	A	A	A	G	G	A	G	A	G	A	A	G
GENE-4668_244	T/C	1B	223	+	NA	NA	NA	NA	NA	NA	T	T	C	T	T	T	T	T	T	T	T	T	T	T	T	T	C	C	C	T	T	T	T	T	C	T	T	T	T	T	T	T	T	C	T	T	T	T	T
RM875_c51663_87	T/C	1B	223	+	NA	NA	NA	NA	NA	NA	T	C	C	T	T	T	T	T	T	T	C	T	T	T	T	T	C	C	T	T	T	T	T	T	T	T	T	T	T	T	C	C	T	C	T	C	T	T	T
Kukri_c34793_360	T/G	1B	230	+	NA	NA	NA	NA	NA	NA	T	T	G	T	T	T	T	T	G	T	T	T	T	T	T	T	G	G	T	T	T	T	T	T	T	T	T	T	T	T	T	T	T	G	T	T	T	T	T
Tdurum_contig56188_569	T/C	1B	230	+	NA	NA	NA	NA	NA	NA	T	T	T	T	T	T	T	T	T	T	T	T	T	T	T	T	T	T	T	T	T	T	T	T	T	T	T	T	T	T	T	T	T	T	T	T	T	T	T
wsnp_Ex_c2117_3976893	G/T	1B	230	+	NA	NA	NA	NA	NA	NA	G	T	T	G	G	G	G	G	G	G	T	G	G	G	G	G	T	T	G	G	G	G	G	G	G	G	G	G	G	G	T	T	G	T	G	T	G	G	G
BS00067003_51	C/T	1B	278	+	NA	NA	NA	NA	NA	NA	C	C	T	C	C	C	C	C	T	C	C	T	C	C	T	T	T	T	C	C	T	C	C	T	C	T	C	C	C	C	C	C	C	T	C	C	C	C	C
Kukri_c47342_73	A/G	1B	278	+	NA	NA	NA	NA	NA	NA	A	A	A	A	A	A	A	A	A	A	A	G	A	A	G	G	A	A	A	A	G	A	A	A	A	G	A	A	A	A	A	A	A	A	A	A	A	A	A
GENE-0427_442	G/A	1B	294	+	NA	NA	NA	NA	NA	NA	G	G	A	G	G	G	G	G	G	G	G	A	G	G	A	G	A	A	G	G	A	G	G	G	G	A	G	G	G	G	G	G	G	G	G	G	G	G	G
Kukri_rep_c100936_449	C/T	1B	294	+	NA	NA	NA	NA	NA	NA	C	C	T	C	C	C	C	C	C	C	C	T	C	C	T	C	T	T	C	C	T	C	C	C	C	T	C	C	C	C	C	C	C	C	C	C	C	C	C
Tdurum_contig55639_241	A/G	1B	294	+	NA	NA	NA	NA	NA	NA	A	A	A	A	A	A	A	A	A	A	A	A	A	A	A	A	A	A	A	A	A	A	A	A	A	A	A	A	A	A	A	A	A	A	A	A	A	A	A
RM875_c79370_378	A/G	1B	374	+	NA	NA	NA	NA	NA	NA	A	A	A	A	A	A	A	A	A	A	A	A	A	A	A	A	A	A	A	A	A	A	A	A	A	A	A	A	A	A	A	A	A	A	A	A	A	A	A
BS00011205_51	T/C	1B	389	+	NA	NA	NA	NA	NA	NA	T	T	C	T	T	T	T	T	T	T	T	C	T	T	C	C	C	C	C	T	C	T	T	C	T	C	C	T	C	C	C	T	C	T	T	T	C	T	T
BS00022916_51	T/C	1B	389	+	NA	NA	NA	NA	NA	NA	T	T	C	T	T	T	T	T	T	T	T	C	T	T	C	C	C	C	C	T	C	T	T	C	T	C	C	T	C	C	C	T	C	T	T	T	C	T	T
RFL_Contig529_963	A/G	1B	389	+	NA	NA	NA	NA	NA	NA	A	A	G	A	A	A	A	A	A	A	A	G	A	A	G	G	G	G	G	A	G	A	A	G	A	G	G	A	G	G	G	A	G	A	A	A	G	A	A
TA001473-0980	A/G	1B	389	+	NA	NA	NA	NA	NA	NA	A	A	A	A	A	A	A	A	A	A	A	A	A	A	A	G	A	A	A	A	A	A	A	A	A	A	A	A	A	A	A	A	A	A	A	A	A	A	A
TA004123-0331	G/T	1B	389	+	NA	NA	NA	NA	NA	NA	G	G	T	G	G	G	G	G	G	G	G	T	G	G	T	T	T	T	T	G	T	G	G	T	G	T	T	G	T	T	T	G	T	G	G	G	T	G	G
BS00003575_51	T/C	1B	397	+	NA	NA	NA	NA	NA	NA	T	T	T	C	C	C	T	C	T	C	T	T	T	T	T	C	T	T	T	C	T	T	C	T	T	T	T	C	T	T	T	T	T	T	C	T	T	C	T
BS00010992_51	T/C	1B	397	+	NA	NA	NA	NA	NA	NA	T	T	T	C	C	C	T	C	T	C	T	T	T	T	T	C	T	T	T	C	T	T	C	T	T	T	T	C	T	T	T	T	T	T	C	T	T	C	T
BS00023006_51	T/C	1B	397	+	NA	NA	NA	NA	NA	NA	T	T	T	C	C	C	T	C	T	C	T	T	T	T	T	C	T	T	T	C	T	T	C	T	T	T	T	C	T	T	T	T	T	T	C	T	T	C	T
BS00051105_51	G/A	1B	397	+	NA	NA	NA	NA	NA	NA	G	G	G	A	N	A	G	A	G	A	G	G	G	G	G	A	G	G	G	A	G	G	A	N	G	G	G	A	G	G	G	G	G	G	A	N	G	A	G
BobWhite_rep_c62985_546	A/G	1B	397	+	NA	NA	NA	NA	NA	NA	A	A	A	G	G	G	A	G	A	G	A	A	A	A	A	A	A	A	A	G	A	A	G	A	A	A	A	G	A	A	A	A	A	A	G	A	A	G	A
Ex_c2725_1442	A/G	1B	397	+	NA	NA	NA	NA	NA	NA	A	A	A	A	A	A	A	A	A	A	A	A	A	A	A	A	A	A	A	A	A	A	A	A	A	A	A	A	A	A	A	A	A	A	A	A	A	A	A
IAAV2324	A/G	1B	397	+	NA	NA	NA	NA	NA	NA	A	A	A	A	A	A	A	A	A	A	A	A	A	A	A	G	A	A	A	A	A	A	A	A	A	A	A	A	A	A	A	A	A	A	A	A	A	A	A
IAAV7043	T/C	1B	397	+	NA	NA	NA	NA	NA	NA	T	T	T	C	C	C	T	C	T	C	T	T	T	T	T	C	T	T	T	C	T	T	C	T	T	T	T	C	T	T	T	T	T	T	C	T	T	C	T
Ku_c5960_496	T/C	1B	397	+	NA	NA	NA	NA	NA	NA	T	T	T	C	C	C	T	C	T	C	T	T	T	T	T	C	T	T	T	C	T	T	N	T	T	T	T	C	T	T	T	T	T	T	C	T	T	C	T
Kukri_c5098_1902	G/T	1B	397	+	NA	NA	NA	NA	NA	NA	T	G	G	T	T	T	G	T	G	T	G	G	G	T	G	T	G	G	G	T	G	G	T	G	G	G	G	T	G	G	G	G	G	G	T	G	G	T	G
TA003421-0429	A/G	1B	397	+	NA	NA	NA	NA	NA	NA	A	A	A	A	A	A	A	A	A	A	A	A	A	A	A	G	A	A	A	A	A	A	A	A	A	A	A	A	A	A	A	A	A	A	A	A	A	A	A
wsnp_Ex_c18733_27607958	T/C	1B	397	+	NA	NA	NA	NA	NA	NA	T	T	T	C	C	C	T	C	T	C	T	T	T	T	T	C	T	T	T	C	T	T	C	T	T	T	T	C	T	T	T	T	T	T	C	T	T	C	T
wsnp_Ra_c8506_14401408	C/T	1B	397	+	NA	NA	NA	NA	NA	NA	C	T	T	C	C	C	T	C	T	C	T	T	T	C	N	C	T	T	C	N	T	T	N	T	T	C	T	C	T	T	T	T	T	C	C	T	T	C	C
wsnp_Ra_rep_c74968_72704437	G/T	1B	397	+	NA	NA	NA	NA	NA	NA	G	G	G	T	T	T	G	T	G	T	G	G	G	G	G	T	G	G	G	T	G	G	T	G	G	G	G	T	G	G	G	G	G	G	T	G	G	T	G
BS00003839_51	T/C	1B	405	+	NA	NA	NA	NA	NA	NA	T	T	T	C	C	C	T	C	T	C	T	T	T	T	T	C	T	T	T	C	T	T	C	T	T	T	T	C	T	T	T	T	T	T	C	T	T	C	T
BS00022625_51	G/A	1B	405	+	NA	NA	NA	NA	NA	NA	G	G	G	A	A	A	G	A	G	A	G	G	G	G	G	A	G	G	G	A	G	G	A	G	G	G	G	A	G	G	G	G	G	G	A	G	G	A	G
BS00049927_51	G/T	1B	405	+	NA	NA	NA	NA	NA	NA	G	G	G	T	T	T	G	T	G	T	G	G	G	G	G	T	G	G	G	T	G	G	T	G	G	G	G	T	G	G	G	G	G	G	T	G	G	T	G
BS00066165_51	G/A	1B	405	+	NA	NA	NA	NA	NA	NA	G	G	G	A	A	A	G	A	G	A	G	G	G	G	G	A	G	G	G	A	G	G	A	G	G	G	G	A	G	G	G	G	G	G	A	G	G	A	G
BS00067706_51	G/A	1B	405	+	NA	NA	NA	NA	NA	NA	G	G	G	A	A	A	G	A	G	A	G	G	G	G	G	A	G	G	G	A	G	G	A	G	G	G	G	A	G	G	G	G	G	G	A	G	G	A	G
BS00090553_51	A/G	1B	405	+	NA	NA	NA	NA	NA	NA	A	A	A	N	G	G	A	G	A	G	A	A	A	A	A	N	A	A	A	G	A	A	N	A	A	A	A	G	A	A	A	A	A	A	G	A	A	G	A
BS00093736_51	G/T	1B	405	+	NA	NA	NA	NA	NA	NA	G	G	G	T	T	T	G	T	G	T	G	G	G	G	G	T	G	G	G	T	G	G	T	G	G	G	G	T	G	G	G	G	G	G	T	G	G	T	G
BS00093740_51	G/A	1B	405	+	NA	NA	NA	NA	NA	NA	G	G	G	A	A	A	G	A	G	A	G	G	G	G	G	A	G	G	G	A	G	G	A	G	G	G	G	A	G	G	G	G	G	G	A	G	G	A	G
BS00097433_51	T/C	1B	405	+	NA	NA	NA	NA	NA	NA	T	T	T	C	C	C	T	C	T	C	T	T	T	T	T	T	T	T	T	C	T	T	C	T	T	T	T	C	T	T	T	T	T	T	C	T	T	C	T
BS00110104_51	C/A	1B	405	+	NA	NA	NA	NA	NA	NA	C	C	C	A	A	A	C	A	C	A	C	C	C	C	C	A	C	C	C	A	C	C	A	C	C	C	C	A	C	C	C	C	C	C	A	C	C	A	C
BobWhite_c39153_131	C/T	1B	405	+	NA	NA	NA	NA	NA	NA	C	C	C	T	T	T	C	T	C	T	C	C	C	C	C	T	C	C	C	T	C	C	T	C	C	C	C	T	C	C	C	C	C	C	T	C	C	T	C
BobWhite_c8218_162	C/T	1B	405	+	NA	NA	NA	NA	NA	NA	C	T	T	C	C	C	T	C	T	C	T	T	T	C	C	C	T	T	T	C	T	C	C	T	C	C	C	C	T	T	T	T	T	C	C	T	T	C	C
BobWhite_rep_c66146_237	G/T	1B	405	+	NA	NA	NA	NA	NA	NA	G	G	G	G	G	G	G	G	G	G	G	G	G	G	G	G	G	G	G	G	G	G	G	G	G	G	G	G	G	G	G	G	G	G	G	G	G	G	G
Ex_c40520_1484	C/T	1B	405	+	NA	NA	NA	NA	NA	NA	C	C	C	T	T	T	C	T	C	T	C	C	C	C	C	T	C	C	C	T	C	C	T	C	C	C	C	T	C	C	C	C	C	C	T	C	C	T	C
Excalibur_c20610_251	T/C	1B	405	+	NA	NA	NA	NA	NA	NA	T	T	T	T	T	T	T	T	T	T	T	T	T	T	T	C	T	T	T	T	T	T	T	T	T	T	T	T	T	T	T	T	T	T	T	T	T	T	T
Excalibur_c32726_125	T/C	1B	405	+	NA	NA	NA	NA	NA	NA	T	T	T	C	C	C	T	C	T	C	T	T	T	T	T	N	T	T	T	C	T	T	C	T	T	T	T	C	T	T	T	T	T	T	C	T	T	C	T
Excalibur_c6497_535	A/G	1B	405	+	NA	NA	NA	NA	NA	NA	A	G	G	G	G	G	G	G	G	G	G	G	G	A	A	G	G	G	G	G	G	G	G	G	G	A	A	G	G	G	G	G	G	A	G	G	G	G	A
Excalibur_c89515_95	A/C	1B	405	+	NA	NA	NA	NA	NA	NA	A	A	A	C	C	C	A	C	A	C	A	A	A	A	A	C	A	A	A	C	A	A	C	A	A	A	A	C	A	A	A	A	A	A	C	A	A	C	A
Excalibur_rep_c68921_433	C/T	1B	405	+	NA	NA	NA	NA	NA	NA	C	C	C	T	T	T	C	T	C	T	C	C	C	C	C	C	C	C	C	T	C	C	T	C	C	C	C	T	C	C	C	C	C	C	T	C	C	T	C
IAAV2452	C/T	1B	405	+	NA	NA	NA	NA	NA	NA	C	C	C	T	T	T	C	T	C	T	C	C	C	C	C	T	C	C	C	T	C	C	T	C	C	C	C	T	C	C	C	C	C	C	T	C	C	T	C
IAAV3828	G/A	1B	405	+	NA	NA	NA	NA	NA	NA	G	G	G	A	A	A	G	A	G	A	G	G	G	G	G	G	G	G	G	A	G	G	A	G	G	G	G	A	G	G	G	G	G	G	A	G	G	A	G
IAAV6464	A/G	1B	405	+	NA	NA	NA	NA	NA	NA	A	A	A	A	A	A	A	A	A	A	A	A	A	A	A	G	A	A	A	A	A	A	A	A	A	A	A	A	A	A	A	A	A	A	A	A	A	A	A
IAAV7575	T/C	1B	405	+	NA	NA	NA	NA	NA	NA	T	T	T	C	C	C	T	C	T	C	T	T	T	T	T	C	T	T	T	C	T	T	C	T	T	T	T	C	T	T	T	T	T	T	C	T	T	C	T
IAAV9176	T/G	1B	405	+	NA	NA	NA	NA	NA	NA	T	T	T	T	T	T	T	T	T	T	T	T	T	T	T	G	T	T	T	T	T	T	T	T	T	T	T	T	T	T	T	T	T	T	T	T	T	T	T
Kukri_c14968_674	C/T	1B	405	+	NA	NA	NA	NA	NA	NA	C	C	C	T	T	T	C	T	C	T	C	C	C	C	C	C	C	C	C	T	C	C	T	C	C	C	C	T	C	C	C	C	C	C	T	C	C	T	C
Kukri_c17540_394	A/G	1B	405	+	NA	NA	NA	NA	NA	NA	A	A	A	G	G	G	A	G	A	G	A	A	A	A	A	G	A	A	A	G	A	A	G	A	A	A	A	G	A	A	A	A	A	A	G	A	A	G	A
RM875_c10659_570	A/G	1B	405	+	NA	NA	NA	NA	NA	NA	A	A	A	A	A	A	A	A	A	A	A	A	A	A	A	G	A	A	A	A	A	A	A	A	A	A	A	A	A	A	A	A	A	A	A	A	A	A	A
RM875_c28894_526	A/G	1B	405	+	NA	NA	NA	NA	NA	NA	A	A	A	G	G	G	A	G	A	G	A	A	A	A	A	G	A	A	A	G	A	A	G	A	A	A	A	G	A	A	A	A	A	A	G	A	A	G	A
RM875_c30381_573	G/A	1B	405	+	NA	NA	NA	NA	NA	NA	G	G	G	A	A	A	G	A	G	A	G	G	G	G	G	G	G	G	G	A	G	G	A	G	G	G	G	A	G	G	G	G	G	G	A	G	G	A	G
RM875_c53382_120	G/A	1B	405	+	NA	NA	NA	NA	NA	NA	G	G	G	A	A	A	G	A	G	A	G	G	G	G	G	G	G	G	G	A	G	G	A	G	G	G	G	A	G	G	G	G	G	G	A	G	G	A	G
RM875_c60360_389	C/T	1B	405	+	NA	NA	NA	NA	NA	NA	C	C	C	T	T	T	C	T	C	T	C	C	C	C	C	T	C	C	C	T	C	C	T	C	C	C	C	T	C	C	C	C	C	C	T	C	C	T	C
RM875_c8849_134	T/C	1B	405	+	NA	NA	NA	NA	NA	NA	C	T	T	C	C	C	T	C	T	C	T	T	T	C	T	C	T	T	T	C	T	T	C	T	T	T	T	C	T	T	T	T	T	T	C	T	T	C	T
RM875_c90431_275	A/C	1B	405	+	NA	NA	NA	NA	NA	NA	A	A	A	C	C	C	A	C	A	C	A	A	A	A	A	C	A	A	A	C	A	A	C	A	A	A	A	C	A	A	A	A	A	A	C	A	A	C	A
TA015141-0717	C/T	1B	405	+	NA	NA	NA	NA	NA	NA	C	C	C	T	T	T	C	T	C	T	C	C	C	C	C	C	C	C	C	T	C	C	T	C	C	C	T	T	C	C	C	C	C	T	T	C	C	T	C
wsnp_BE637864B_Ta_1_1	T/G	1B	405	+	NA	NA	NA	NA	NA	NA	T	G	G	T	T	T	G	T	G	T	G	G	G	T	T	T	G	G	G	T	G	T	T	G	T	T	T	T	G	G	G	G	G	T	T	G	G	T	T
wsnp_Ex_c27136_36355033	T/C	1B	405	+	NA	NA	NA	NA	NA	NA	T	T	T	C	C	C	T	C	T	C	T	T	T	T	T	C	T	T	T	C	T	T	C	T	T	T	T	C	T	T	T	T	T	T	C	T	T	C	T
wsnp_JD_rep_c62985_40164465	G/A	1B	405	+	NA	NA	NA	NA	NA	NA	G	G	G	A	A	A	G	A	G	A	G	G	G	G	G	A	G	G	G	A	G	G	A	G	G	G	G	A	G	G	G	G	G	G	A	G	G	A	G
BS00003600_51	T/G	1B	413	+	NA	NA	NA	NA	NA	NA	T	T	T	G	G	G	T	G	T	G	T	T	T	T	T	T	T	T	T	G	T	T	G	T	T	T	T	G	T	T	T	T	T	T	G	T	T	G	T
BS00009270_51	T/G	1B	413	+	NA	NA	NA	NA	NA	NA	T	G	T	G	G	G	T	G	T	G	G	T	T	T	T	G	T	T	T	G	T	T	G	T	T	T	T	G	T	T	T	G	T	T	G	G	T	G	T
BS00010352_51	T/G	1B	413	+	NA	NA	NA	NA	NA	NA	T	G	T	G	G	G	T	G	T	G	G	T	T	T	T	G	T	T	T	G	T	T	G	T	T	T	T	G	T	T	T	G	T	T	G	G	T	G	T
BS00011712_51	A/C	1B	413	+	NA	NA	NA	NA	NA	NA	A	A	A	C	C	C	A	C	A	C	A	A	A	A	A	C	A	A	A	C	A	A	C	A	A	A	A	C	A	A	A	A	A	A	C	A	A	C	A
BS00012051_51	T/C	1B	413	+	NA	NA	NA	NA	NA	NA	T	T	T	C	C	C	T	C	T	C	T	T	T	T	T	T	T	T	T	C	T	T	C	T	T	T	T	C	T	T	T	T	T	T	C	T	T	C	T
BS00021947_51	C/T	1B	413	+	NA	NA	NA	NA	NA	NA	C	C	C	T	T	T	C	T	C	T	C	C	C	C	C	T	C	C	C	T	C	C	T	C	C	C	C	T	C	C	C	C	C	C	T	C	C	T	C
BS00022089_51	G/A	1B	413	+	NA	NA	NA	NA	NA	NA	G	G	G	A	A	A	G	A	G	A	G	G	G	G	G	G	G	G	G	A	G	G	A	G	G	G	G	A	G	G	G	G	G	G	A	G	G	A	G
BS00022324_51	A/C	1B	413	+	NA	NA	NA	NA	NA	NA	A	A	A	C	C	C	A	C	A	C	A	A	A	A	A	A	A	A	A	C	A	A	A	A	A	A	A	A	A	A	A	A	A	A	C	A	A	C	A
BS00022490_51	A/C	1B	413	+	NA	NA	NA	NA	NA	NA	A	A	A	C	C	C	A	C	A	C	A	A	A	A	A	A	A	A	A	C	A	A	C	A	A	A	A	C	A	A	A	A	A	A	C	A	A	C	A
BS00022687_51	A/G	1B	413	+	NA	NA	NA	NA	NA	NA	A	G	A	G	G	G	A	G	A	G	G	A	A	A	A	G	A	A	A	G	A	A	G	A	A	A	A	G	A	A	A	G	A	A	G	G	A	G	A
BS00029345_51	G/A	1B	413	+	NA	NA	NA	NA	NA	NA	G	G	G	A	A	A	G	A	G	A	G	G	G	G	G	G	G	G	G	A	G	G	A	G	G	G	G	A	G	G	G	G	G	G	A	G	G	A	G
BS00031023_51	T/G	1B	413	+	NA	NA	NA	NA	NA	NA	T	G	T	G	G	G	T	G	T	G	G	T	T	T	T	G	T	T	T	G	T	T	G	T	T	T	T	G	T	T	T	G	T	T	G	G	T	G	T
BS00033681_51	C/T	1B	413	+	NA	NA	NA	NA	NA	NA	C	C	C	T	T	T	C	T	C	T	C	C	C	C	C	C	C	C	T	T	C	C	T	C	C	C	C	T	C	C	C	C	C	C	T	C	C	T	C
BS00038929_51	T/C	1B	413	+	NA	NA	NA	NA	NA	NA	T	T	T	C	C	C	T	C	T	C	T	T	T	T	T	T	T	T	T	T	T	T	C	T	T	T	T	C	T	T	T	T	T	T	C	T	T	C	T
BS00041010_51	C/T	1B	413	+	NA	NA	NA	NA	NA	NA	C	C	C	T	T	T	C	T	C	T	C	C	C	C	C	C	C	C	C	T	C	C	T	C	C	C	C	T	C	C	C	C	C	C	T	C	C	T	C
BS00052075_51	C/T	1B	413	+	NA	NA	NA	NA	NA	NA	C	C	C	T	T	T	C	T	C	T	C	C	C	C	C	C	C	C	C	T	C	C	T	C	C	C	C	T	C	C	C	C	C	C	T	C	C	T	C
BS00052089_51	G/T	1B	413	+	NA	NA	NA	NA	NA	NA	G	G	G	T	T	T	G	T	G	T	N	N	G	G	G	G	N	G	G	T	G	G	T	G	G	G	G	T	G	G	G	G	G	N	T	G	G	T	G
BS00067247_51	T/C	1B	413	+	NA	NA	NA	NA	NA	NA	T	T	T	C	C	C	T	C	T	C	T	T	T	T	C	T	T	T	T	C	T	T	C	T	T	C	T	C	T	T	T	T	T	T	C	T	T	C	T
BS00070139_51	A/C	1B	413	+	NA	NA	NA	NA	NA	NA	A	A	A	C	C	C	A	C	A	C	A	A	A	A	A	A	A	A	A	C	A	A	C	A	A	A	A	C	A	A	A	A	A	A	C	A	A	C	A
BS00075663_51	G/A	1B	413	+	NA	NA	NA	NA	NA	NA	G	G	G	A	A	A	G	A	G	A	G	G	G	G	G	G	G	G	G	A	G	G	A	G	G	G	G	A	G	G	G	G	G	G	A	G	G	A	G
BS00078228_51	A/C	1B	413	+	NA	NA	NA	NA	NA	NA	A	A	A	C	C	C	A	C	A	C	A	A	A	A	A	A	A	A	A	C	A	A	C	A	A	A	A	C	A	A	A	A	A	A	C	A	A	C	A
BS00087451_51	T/C	1B	413	+	NA	NA	NA	NA	NA	NA	T	T	T	C	C	C	T	C	T	C	T	T	T	T	T	T	T	T	T	C	T	T	C	T	T	T	T	C	T	T	T	T	T	T	C	T	T	C	T
BS00093841_51	G/A	1B	413	+	NA	NA	NA	NA	NA	NA	G	G	G	A	A	A	G	A	G	A	G	G	G	G	G	G	G	G	G	A	G	G	A	G	G	G	G	A	G	G	G	G	G	G	A	G	G	A	A
BS00101500_51	G/T	1B	413	+	NA	NA	NA	NA	NA	NA	G	G	G	T	T	T	G	T	G	T	G	G	G	G	G	G	G	G	G	T	G	G	T	G	G	G	G	T	G	G	G	G	G	G	T	G	G	T	G
BobWhite_c1318_691	T/C	1B	413	+	NA	NA	NA	NA	NA	NA	T	T	T	T	T	T	T	T	T	T	T	T	T	T	T	T	T	T	T	T	T	T	T	T	T	T	T	T	T	T	T	T	T	T	T	T	T	T	T
BobWhite_c1456_615	T/C	1B	413	+	NA	NA	NA	NA	NA	NA	T	C	T	C	C	C	T	C	T	C	C	T	T	T	T	T	T	T	T	C	T	T	C	T	T	T	T	C	T	T	T	C	T	T	C	C	T	C	T
BobWhite_c4236_410	T/C	1B	413	+	NA	NA	NA	NA	NA	NA	T	C	T	C	C	C	T	C	T	C	C	T	T	T	T	C	T	T	T	C	T	T	C	T	T	T	T	C	T	T	T	C	T	T	C	C	T	C	T
CAP7_c1241_128	C/T	1B	413	+	NA	NA	NA	NA	NA	NA	C	C	C	T	T	T	C	T	C	T	C	C	C	C	C	T	C	C	C	T	C	C	T	C	C	C	C	T	C	C	C	C	C	C	T	C	C	T	C
CAP7_rep_c12580_266	G/T	1B	413	+	NA	NA	NA	NA	NA	NA	G	G	G	G	G	G	G	G	G	G	G	G	G	G	G	G	G	G	G	G	G	G	G	G	G	G	G	G	G	G	G	G	G	G	G	G	G	G	G
Excalibur_c10319_229	T/C	1B	413	+	NA	NA	NA	NA	NA	NA	T	C	T	C	C	C	T	C	T	C	C	T	T	T	T	C	T	T	T	C	T	T	C	T	T	T	T	C	T	T	T	C	T	T	C	C	T	C	T
Excalibur_c15885_1145	G/A	1B	413	+	NA	NA	NA	NA	NA	NA	G	G	G	G	G	G	G	G	G	G	G	G	G	G	G	G	G	G	G	G	G	G	G	G	G	G	G	G	G	G	G	G	G	G	G	G	G	G	G
Excalibur_c1729_841	T/C	1B	413	+	NA	NA	NA	NA	NA	NA	T	T	T	C	C	C	T	N	T	C	T	T	T	T	T	T	T	T	T	C	T	T	C	T	T	T	T	C	T	T	T	T	T	T	N	T	T	C	T
Excalibur_c18876_334	T/C	1B	413	+	NA	NA	NA	NA	NA	NA	T	T	T	C	C	C	T	C	T	C	T	T	T	T	T	C	T	T	T	C	T	T	C	T	T	T	T	C	T	T	T	T	T	T	C	T	T	C	T
Excalibur_c27675_912	T/C	1B	413	+	NA	NA	NA	NA	NA	NA	T	T	T	T	T	T	T	T	T	T	T	T	T	T	T	C	T	T	T	T	T	T	T	T	T	T	T	T	T	T	T	T	T	T	T	T	T	T	T
Excalibur_c29127_552	G/A	1B	413	+	NA	NA	NA	NA	NA	NA	G	G	G	G	G	G	G	G	G	G	G	G	G	G	G	G	G	G	G	G	G	G	G	G	G	G	G	G	G	G	G	G	G	G	G	G	G	G	G
Excalibur_c32608_500	G/A	1B	413	+	NA	NA	NA	NA	NA	NA	G	G	G	A	A	A	G	A	G	A	G	G	G	G	G	A	G	G	G	A	G	G	A	G	G	G	G	A	G	G	G	G	G	G	A	G	G	A	G
Excalibur_c59016_839	A/G	1B	413	+	NA	NA	NA	NA	NA	NA	A	A	A	G	G	G	A	G	A	G	A	A	A	A	A	A	A	A	A	G	A	A	G	A	A	A	A	G	A	A	A	A	A	A	G	A	A	G	A
Excalibur_s113941_196	C/T	1B	413	+	NA	NA	NA	NA	NA	NA	C	C	C	T	T	T	C	T	C	T	C	C	C	C	C	T	C	C	C	T	C	C	T	C	C	C	C	T	C	C	C	C	C	C	T	C	C	T	C
GENE-0136_82	T/G	1B	413	+	NA	NA	NA	NA	NA	NA	T	T	T	G	G	G	T	G	T	G	T	T	T	T	T	T	T	T	T	G	T	T	G	T	T	T	T	G	T	T	T	T	T	T	G	T	T	G	T
GENE-0193_197	A/G	1B	413	+	NA	NA	NA	NA	NA	NA	A	A	A	A	A	A	A	A	A	A	A	A	A	A	A	A	A	A	A	A	A	A	A	A	A	A	A	A	A	A	A	A	A	A	A	A	A	A	A
GENE-0227_217	A/C	1B	413	+	NA	NA	NA	NA	NA	NA	A	C	A	C	C	C	A	C	A	C	C	A	A	A	A	A	A	A	A	C	A	A	C	A	A	A	A	C	A	A	A	C	A	A	C	C	A	C	A
IAAV1158	A/G	1B	413	+	NA	NA	NA	NA	NA	NA	A	A	A	G	G	G	A	G	A	G	A	A	A	A	A	A	A	A	A	G	A	A	N	A	A	A	A	G	A	A	A	A	A	A	G	A	A	G	G
IAAV178	A/G	1B	413	+	NA	NA	NA	NA	NA	NA	A	A	A	A	A	A	A	A	A	A	A	A	A	A	A	A	A	A	A	A	A	A	A	A	A	A	A	A	A	A	A	A	A	A	A	A	A	A	A
IAAV3905	A/G	1B	413	+	NA	NA	NA	NA	NA	NA	G	A	A	A	A	A	A	A	A	A	A	A	A	A	A	A	A	A	A	A	A	A	A	A	A	A	G	A	A	A	A	A	A	G	A	A	A	A	A
IAAV5269	T/C	1B	413	+	NA	NA	NA	NA	NA	NA	T	T	T	T	T	T	T	T	T	T	T	T	T	T	T	T	T	T	T	T	T	T	T	T	T	T	T	T	T	T	T	T	T	T	T	T	T	T	T
IAAV7260	T/C	1B	413	+	NA	NA	NA	NA	NA	NA	T	T	T	C	C	C	T	C	T	C	T	T	T	T	T	T	T	T	T	C	T	T	C	T	T	T	T	C	T	T	T	T	T	T	C	T	T	C	T
IMX1008	A/G	1B	413	+	NA	NA	NA	NA	NA	NA	A	G	A	G	G	G	A	G	A	G	G	A	A	A	A	G	A	A	A	G	A	A	G	A	A	A	A	G	A	A	A	G	A	A	G	G	A	G	A
IMX2701	C/T	1B	413	+	NA	NA	NA	NA	NA	NA	C	C	C	T	T	T	C	T	C	T	C	C	C	C	C	C	C	C	C	T	C	C	T	C	C	C	C	T	C	C	C	C	C	C	T	C	C	T	C
JD_c6360_288	C/T	1B	413	+	NA	NA	NA	NA	NA	NA	C	C	C	C	C	C	C	C	C	C	C	C	C	C	C	C	C	C	C	C	C	C	C	C	C	C	C	C	C	C	C	C	C	C	C	C	C	C	C
JD_c64600_281	G/A	1B	413	+	NA	NA	NA	NA	NA	NA	G	G	G	A	A	A	G	A	G	A	G	G	G	G	G	A	G	G	G	A	G	G	A	G	G	G	G	A	G	G	G	G	G	G	A	G	G	A	G
Ku_c13515_171	C/T	1B	413	+	NA	NA	NA	NA	NA	NA	C	C	C	T	T	T	C	T	C	T	C	C	C	C	C	T	C	C	C	T	C	C	T	C	C	C	C	T	C	C	C	C	C	C	T	C	C	T	C
Ku_c17486_152	C/T	1B	413	+	NA	NA	NA	NA	NA	NA	C	T	C	T	T	T	C	T	C	T	T	C	C	C	C	C	C	C	C	T	C	C	T	C	C	C	C	T	C	C	C	T	C	C	T	T	C	T	C
Ku_c31251_565	A/C	1B	413	+	NA	NA	NA	NA	NA	NA	A	A	A	A	A	A	A	A	A	A	A	A	A	A	A	A	A	A	A	A	A	A	A	A	A	A	A	A	A	A	A	A	A	A	A	A	A	A	A
Ku_c42700_2798	T/C	1B	413	+	NA	NA	NA	NA	NA	NA	T	T	T	T	T	T	T	T	T	T	T	T	T	T	T	T	T	T	T	T	T	T	T	T	T	T	T	T	T	T	T	T	T	T	T	T	T	T	T
Kukri_c49091_371	T/C	1B	413	+	NA	NA	NA	NA	NA	NA	T	T	T	C	C	C	T	C	T	C	T	T	T	T	T	C	T	T	T	C	T	T	C	T	T	T	T	C	T	T	T	T	T	T	C	T	T	C	T
Kukri_c49091_415	A/G	1B	413	+	NA	NA	NA	NA	NA	NA	A	A	A	G	G	G	A	G	A	G	A	A	A	A	A	A	A	A	A	N	A	A	G	A	A	A	A	G	A	A	A	A	A	A	G	A	A	G	A
Kukri_c62848_106	C/T	1B	413	+	NA	NA	NA	NA	NA	NA	C	C	C	C	C	C	C	C	C	C	C	C	C	C	C	C	C	C	N	N	C	C	C	C	C	C	C	C	C	C	C	C	C	C	N	C	C	C	C
Kukri_c84940_106	A/G	1B	413	+	NA	NA	NA	NA	NA	NA	A	A	A	G	G	G	A	G	A	G	A	A	A	A	A	A	A	A	A	G	A	A	G	A	A	A	A	G	A	A	A	A	A	A	G	A	A	G	A
Kukri_rep_c111517_289	G/A	1B	413	+	NA	NA	NA	NA	NA	NA	G	G	G	G	G	G	G	G	G	G	G	G	G	G	G	A	G	G	G	G	G	G	G	G	G	G	G	G	G	G	G	G	G	G	G	G	G	G	G
Kukri_rep_c70738_896	C/A	1B	413	+	NA	NA	NA	NA	NA	NA	C	C	C	A	A	A	C	A	C	A	C	C	C	C	C	C	C	C	C	A	C	C	A	C	C	C	C	A	C	C	C	C	C	C	A	C	C	A	C
RM875_c18282_1390	T/C	1B	413	+	NA	NA	NA	NA	NA	NA	T	T	T	T	T	T	T	T	T	T	T	T	T	T	T	T	T	T	T	T	T	T	T	T	T	T	T	T	T	T	T	T	T	T	T	T	T	T	T
RM875_c20775_540	G/T	1B	413	+	NA	NA	NA	NA	NA	NA	G	G	G	T	T	T	G	T	G	T	G	G	G	G	G	G	G	G	G	T	G	G	T	G	G	G	G	T	G	G	G	G	G	G	T	G	G	T	G
RM875_c21274_235	T/C	1B	413	+	NA	NA	NA	NA	NA	NA	T	T	T	C	C	C	T	C	T	C	T	T	T	T	T	T	T	T	T	C	T	T	T	T	T	T	T	C	T	T	T	T	T	T	C	T	T	C	T
RM875_c22244_61	T/C	1B	413	+	NA	NA	NA	NA	NA	NA	T	T	T	C	C	C	T	C	T	C	T	T	T	T	T	C	T	T	T	C	T	T	C	T	T	T	T	C	T	T	T	T	T	T	C	T	T	C	T
RM875_c32894_1038	C/T	1B	413	+	NA	NA	NA	NA	NA	NA	C	C	C	T	T	T	C	T	C	T	C	C	C	C	C	C	C	C	C	T	C	C	T	C	C	C	C	N	C	C	C	C	C	C	N	C	C	T	C
RM875_c3457_303	C/T	1B	413	+	NA	NA	NA	NA	NA	NA	C	C	C	T	T	T	C	T	C	T	C	C	C	C	C	C	C	C	C	T	C	C	T	C	C	C	C	T	C	C	C	C	C	C	T	C	C	T	C
RM875_c42206_305	G/A	1B	413	+	NA	NA	NA	NA	NA	NA	G	A	G	A	A	A	G	A	G	A	A	G	G	G	G	A	G	G	G	A	G	G	A	G	G	G	G	A	G	G	G	A	G	G	A	A	G	A	G
RM875_c44452_438	A/G	1B	413	+	NA	NA	NA	NA	NA	NA	A	A	A	G	G	G	A	G	A	G	A	A	A	A	A	A	A	A	A	G	A	A	N	A	A	A	A	G	A	A	A	A	A	A	G	A	A	G	A
RM875_c44575_561	C/T	1B	413	+	NA	NA	NA	NA	NA	NA	C	C	C	T	T	T	C	T	C	T	C	C	C	C	C	T	C	C	C	T	C	C	T	C	C	C	C	T	C	C	C	C	C	C	T	C	C	T	C
RM875_c5796_424	A/G	1B	413	+	NA	NA	NA	NA	NA	NA	A	A	A	G	G	G	A	G	A	G	A	A	A	A	A	A	A	A	A	G	A	A	G	A	A	A	A	G	A	A	A	A	A	A	G	A	A	G	A
Ra_c16069_1820	T/C	1B	413	+	NA	NA	NA	NA	NA	NA	T	T	T	C	C	C	T	C	T	C	T	T	T	T	T	T	T	T	T	C	T	T	C	T	T	T	T	C	T	T	T	T	T	T	C	T	T	C	T
Ra_c23839_884	T/C	1B	413	+	NA	NA	NA	NA	NA	NA	T	T	T	C	C	C	T	C	T	C	T	T	T	T	T	T	T	T	T	C	T	T	C	T	T	T	T	N	T	T	T	T	T	T	C	T	T	C	T
Ra_c7745_1438	G/A	1B	413	+	NA	NA	NA	NA	NA	NA	G	G	G	A	A	A	G	A	G	A	G	G	G	G	G	G	G	G	G	A	G	G	A	G	G	G	G	A	G	G	G	G	G	G	A	G	G	A	G
TA004324-0491	A/G	1B	413	+	NA	NA	NA	NA	NA	NA	A	A	A	G	G	G	A	G	A	G	A	A	A	A	A	G	A	A	A	G	A	A	G	A	A	A	A	G	A	A	A	A	A	A	G	A	A	G	A
Tdurum_contig19102_84	C/T	1B	413	+	NA	NA	NA	NA	NA	NA	C	C	C	C	C	C	C	C	C	C	C	C	C	C	C	C	C	C	C	C	C	C	C	C	C	C	C	C	C	C	C	C	C	C	C	C	C	C	C
Tdurum_contig31201_380	A/G	1B	413	+	NA	NA	NA	NA	NA	NA	A	A	A	A	A	A	A	A	A	A	A	A	A	A	A	A	A	A	A	A	A	A	A	A	A	A	A	A	A	A	A	A	A	A	A	A	A	A	A
Tdurum_contig31624_230	A/C	1B	413	+	NA	NA	NA	NA	NA	NA	A	A	A	A	A	A	A	A	A	A	A	A	A	A	A	A	A	A	A	A	A	A	A	A	A	A	A	A	A	A	A	A	A	A	A	A	A	A	A
Tdurum_contig42182_6396	C/T	1B	413	+	NA	NA	NA	NA	NA	NA	C	C	C	T	T	T	C	T	C	T	C	C	C	C	C	C	C	C	C	T	C	C	T	C	C	C	C	T	C	C	C	C	C	C	T	C	C	T	C
Tdurum_contig51348_326	T/C	1B	413	+	NA	NA	NA	NA	NA	NA	T	T	T	C	C	C	T	C	T	C	T	T	T	T	T	T	T	T	T	C	T	T	C	T	T	T	T	C	T	T	T	T	T	T	C	T	T	C	T
Tdurum_contig53888_350	C/A	1B	413	+	NA	NA	NA	NA	NA	NA	C	C	C	A	A	A	C	A	C	A	C	C	C	C	C	C	C	C	C	A	C	C	A	C	C	C	C	A	C	C	C	C	C	C	A	C	C	A	C
Tdurum_contig61425_242	A/G	1B	413	+	NA	NA	NA	NA	NA	NA	A	A	A	G	G	G	A	G	A	G	A	A	A	A	A	A	A	A	A	G	A	A	G	A	A	A	A	G	A	A	A	A	A	A	G	A	A	G	A
Tdurum_contig84184_124	T/C	1B	413	+	NA	NA	NA	NA	NA	NA	T	T	T	C	C	C	T	C	T	C	T	T	T	T	T	T	T	T	T	C	T	T	N	T	T	T	T	C	T	T	T	T	T	T	C	T	T	C	T
tplb0029b01_1022	C/T	1B	413	+	NA	NA	NA	NA	NA	NA	C	T	C	T	T	T	C	T	C	T	T	C	C	C	C	C	C	C	C	T	C	C	T	C	C	C	C	T	C	C	C	T	C	C	T	T	C	T	C
tplb0029b01_123	C/A	1B	413	+	NA	NA	NA	NA	NA	NA	C	A	C	A	A	A	C	A	C	A	A	C	C	C	C	C	C	C	C	A	C	C	A	C	C	C	C	A	C	C	C	A	C	C	A	A	C	A	C
tplb0058h11_348	C/T	1B	413	+	NA	NA	NA	NA	NA	NA	C	C	C	T	T	T	C	T	C	T	C	C	C	C	C	C	C	C	C	T	C	C	T	C	C	C	C	T	C	C	C	C	C	C	T	C	C	T	C
wsnp_BE442716B_Ta_2_1	T/G	1B	413	+	NA	NA	NA	NA	NA	NA	T	T	T	G	G	G	T	G	T	G	T	T	T	T	T	G	T	T	T	G	T	T	G	T	T	T	T	G	T	T	T	T	T	T	G	T	T	G	T
wsnp_Ex_c1429_2745237	T/C	1B	413	+	NA	NA	NA	NA	NA	NA	T	T	T	C	C	C	T	C	T	C	T	T	T	T	T	T	T	T	T	C	T	T	C	T	T	T	T	C	T	T	T	T	T	T	C	T	T	C	T
wsnp_Ex_c38116_45719983	C/T	1B	413	+	NA	NA	NA	NA	NA	NA	C	C	C	T	T	T	C	T	C	T	C	C	C	C	C	C	C	C	C	T	C	C	T	C	C	C	C	T	C	C	C	C	C	C	T	C	C	T	C
wsnp_Ex_c5947_10431109	T/C	1B	413	+	NA	NA	NA	NA	NA	NA	T	T	T	C	C	C	T	C	T	C	T	T	T	T	T	C	T	T	T	C	T	T	C	T	T	T	T	C	T	T	T	T	T	T	C	T	T	C	T
wsnp_Ex_c7629_13033231	T/C	1B	413	+	NA	NA	NA	NA	NA	NA	T	C	T	C	C	C	T	C	T	C	C	T	T	T	T	T	T	T	T	C	T	T	N	T	T	T	T	C	T	T	T	C	T	T	C	C	T	C	T
wsnp_Ex_rep_c69266_68192766	T/C	1B	413	+	NA	NA	NA	NA	NA	NA	T	T	T	T	T	T	T	T	T	T	T	T	T	T	T	T	T	T	T	T	T	T	T	T	T	T	T	T	T	T	T	T	T	T	T	T	T	T	T
wsnp_Ku_c30982_40765254	T/G	1B	413	+	NA	NA	NA	NA	NA	NA	T	T	T	G	G	G	T	G	T	G	T	T	T	T	T	G	T	T	T	G	T	T	G	T	T	T	T	G	T	T	T	T	T	T	G	T	T	G	T
wsnp_RFL_Contig4726_5654774	T/C	1B	413	+	NA	NA	NA	NA	NA	NA	T	C	T	T	T	T	T	T	T	T	C	T	T	T	T	C	T	T	T	T	T	T	T	T	T	T	T	T	T	T	T	C	T	T	T	C	T	T	T
wsnp_Ra_c21132_30487331	T/G	1B	413	+	NA	NA	NA	NA	NA	NA	T	T	T	G	G	G	T	G	T	G	T	T	T	T	T	G	T	T	T	G	T	T	G	T	T	T	T	G	T	T	T	T	T	T	G	T	T	G	T
BS00022133_51	C/A	1B	429	+	NA	NA	NA	NA	NA	NA	C	C	C	A	A	A	C	A	C	C	C	C	C	C	C	A	C	C	C	A	C	C	C	C	C	C	C	C	C	C	C	C	C	C	A	C	C	A	C
BS00023142_51	T/C	1B	429	+	NA	NA	NA	NA	NA	NA	T	T	T	C	C	C	T	C	T	T	T	T	T	T	T	T	T	T	T	C	T	T	T	T	T	T	T	T	T	T	T	T	C	C	C	T	T	C	T
BS00034925_51	A/C	1B	429	+	NA	NA	NA	NA	NA	NA	A	A	A	C	C	C	A	C	A	A	A	A	A	A	A	A	A	A	A	C	A	A	A	A	A	A	A	A	A	A	A	A	C	C	C	A	A	C	A
BS00069723_51	G/T	1B	429	+	NA	NA	NA	NA	NA	NA	T	T	G	T	T	T	G	T	G	T	T	G	G	G	G	G	G	G	G	T	G	G	G	G	G	G	T	G	G	G	G	T	T	T	T	T	G	T	G
BS00071465_51	C/T	1B	429	+	NA	NA	NA	NA	NA	NA	C	C	C	T	T	T	C	T	C	C	C	C	C	C	C	C	C	C	C	T	C	C	C	C	C	C	C	C	C	C	C	C	T	T	T	C	C	T	C
BS00095568_51	C/T	1B	429	+	NA	NA	NA	NA	NA	NA	C	C	T	C	C	C	T	C	C	C	C	T	T	T	T	C	T	T	C	C	T	T	T	T	T	T	C	T	T	T	T	C	C	C	C	C	T	C	C
CAP11_rep_c5039_201	G/T	1B	429	+	NA	NA	NA	NA	NA	NA	G	G	G	T	T	T	G	T	G	T	G	G	G	G	G	G	G	G	G	T	G	G	G	G	G	G	T	G	G	G	G	G	T	T	T	G	G	T	G
CAP7_c3456_113	C/T	1B	429	+	NA	NA	NA	NA	NA	NA	C	C	C	C	C	C	C	C	C	C	C	C	C	C	C	C	C	C	C	C	C	C	C	C	C	C	C	C	C	C	C	C	T	T	C	C	C	C	C
Excalibur_c50665_1323	G/A	1B	429	+	NA	NA	NA	NA	NA	NA	G	G	G	G	G	G	G	G	G	G	G	G	G	G	G	G	G	G	G	G	G	G	G	G	G	G	G	G	G	G	G	G	A	A	G	G	G	G	G
Excalibur_rep_c105376_485	C/T	1B	429	+	NA	NA	NA	NA	NA	NA	C	C	C	C	C	C	C	C	C	C	C	C	C	C	C	C	C	C	C	C	C	C	C	C	C	C	C	C	C	C	C	C	T	C	C	C	C	C	C
GENE-0142_178	A/G	1B	429	+	NA	NA	NA	NA	NA	NA	A	A	A	A	A	A	A	A	A	A	A	A	A	A	A	A	A	A	A	A	A	A	A	A	A	A	A	A	A	A	A	A	G	A	A	A	A	A	A
GENE-3626_308	C/T	1B	429	+	NA	NA	NA	NA	NA	NA	C	C	C	T	T	T	C	T	C	T	C	C	C	C	C	C	C	C	C	T	C	C	C	C	C	C	T	C	C	C	C	C	T	T	T	C	C	T	C
Kukri_c67707_114	C/A	1B	429	+	NA	NA	NA	NA	NA	NA	C	C	C	C	C	C	C	C	C	C	C	C	C	C	C	C	C	C	C	C	C	C	C	C	C	C	C	C	C	C	C	C	A	C	C	C	C	C	C
RM875_c56417_377	C/T	1B	429	+	NA	NA	NA	NA	NA	NA	C	C	C	T	T	T	C	T	C	C	C	C	C	C	C	C	C	C	C	T	C	C	C	C	C	C	C	C	C	C	C	C	T	T	T	C	C	T	C
RM875_rep_c74070_518	G/A	1B	429	+	NA	NA	NA	NA	NA	NA	G	G	G	G	G	G	G	G	G	A	G	G	G	G	G	G	G	G	G	G	G	G	G	G	G	G	A	G	G	G	G	G	A	A	G	G	G	G	G
TA004407-0898	C/T	1B	429	+	NA	NA	NA	NA	NA	NA	T	T	T	C	C	C	T	C	T	T	T	T	T	T	T	T	T	T	T	C	T	T	T	T	T	T	T	T	T	T	T	T	C	C	C	T	T	C	C
Tdurum_contig15593_407	G/A	1B	429	+	NA	NA	NA	NA	NA	NA	G	G	G	A	A	A	G	A	G	G	G	G	G	G	G	G	G	G	G	A	G	G	G	G	G	G	G	G	G	G	G	G	A	A	A	G	G	A	G
Tdurum_contig28316_243	C/T	1B	429	+	NA	NA	NA	NA	NA	NA	C	C	C	C	C	C	C	C	C	C	C	C	C	C	C	C	C	C	C	C	C	C	C	C	C	C	C	C	C	C	C	C	T	C	C	C	C	C	C
Tdurum_contig44255_814	T/C	1B	429	+	NA	NA	NA	NA	NA	NA	T	T	T	C	C	C	T	C	T	T	T	T	T	T	T	T	T	T	T	C	T	T	T	T	T	T	T	T	T	T	T	T	C	C	C	T	T	C	T
Tdurum_contig56874_562	C/T	1B	429	+	NA	NA	NA	NA	NA	NA	C	C	C	C	C	C	C	C	T	C	C	C	C	C	C	C	C	C	C	C	C	C	C	C	C	C	C	C	C	C	C	C	T	C	C	C	C	C	C
Tdurum_contig60052_184	T/C	1B	429	+	NA	NA	NA	NA	NA	NA	T	T	T	T	T	T	T	T	T	T	T	T	T	T	T	T	T	T	T	T	T	T	T	T	T	T	T	T	T	T	T	T	T	T	T	T	T	T	C
wsnp_BE446240B_Ta_2_3	T/C	1B	429	+	NA	NA	NA	NA	NA	NA	T	T	T	C	C	C	T	C	T	T	T	T	T	T	T	T	T	T	T	C	T	T	T	T	T	T	T	T	T	T	T	T	C	C	C	T	T	C	T
wsnp_CAP11_c631_419930	T/C	1B	429	+	NA	NA	NA	NA	NA	NA	T	T	T	C	C	C	T	C	T	C	T	T	T	T	T	C	T	T	T	C	T	T	T	T	T	T	T	T	T	T	T	T	T	T	C	T	T	C	T
wsnp_Ex_c852_1657319	T/G	1B	429	+	NA	NA	NA	NA	NA	NA	T	T	T	G	G	G	T	G	T	G	T	T	T	T	T	T	T	T	T	G	T	T	T	T	T	T	G	T	T	T	T	T	G	G	G	T	T	G	T
wsnp_Ku_c24323_34285350	T/C	1B	429	+	NA	NA	NA	NA	NA	NA	T	T	T	T	T	T	T	T	T	T	T	T	T	T	T	T	T	T	T	T	T	T	T	T	T	T	T	T	T	T	T	T	T	T	T	T	T	T	C
wsnp_Ra_c8484_14372815	T/C	1B	429	+	NA	NA	NA	NA	NA	NA	T	T	T	T	T	T	T	T	C	T	T	T	T	T	T	T	T	T	T	T	T	C	T	T	C	T	C	T	C	T	T	T	T	T	T	T	N	T	T
RM875_c87890_234	C/T	1B	437	+	NA	NA	NA	NA	NA	NA	C	C	C	T	T	T	C	T	C	C	C	C	C	C	C	C	C	C	C	T	C	C	C	C	C	C	C	C	C	C	C	C	T	T	T	C	C	T	C
Ra_c68984_1882	G/A	1B	437	+	NA	NA	NA	NA	NA	NA	A	A	A	G	G	G	A	G	A	A	A	A	A	A	A	A	A	A	A	G	A	A	A	A	A	A	A	A	A	A	A	A	G	A	G	A	A	G	G
Tdurum_contig59449_249	T/C	1B	437	+	NA	NA	NA	NA	NA	NA	T	T	T	C	C	C	T	C	T	T	T	T	T	T	T	T	T	T	T	C	T	T	T	T	T	T	T	T	T	T	T	T	C	C	C	T	T	C	T
Tdurum_contig59449_400	T/G	1B	437	+	NA	NA	NA	NA	NA	NA	T	T	T	G	G	G	T	G	T	T	T	T	T	T	T	T	T	T	T	G	T	T	T	T	T	T	T	T	T	T	T	T	G	G	G	T	T	G	T
BS00041355_51	T/C	1B	453	+	NA	NA	NA	NA	NA	NA	C	C	T	T	T	T	T	T	C	T	C	T	T	C	C	C	T	T	C	T	T	C	C	T	C	C	C	C	C	C	T	C	T	T	T	C	C	T	T
IMX3408	T/G	1B	453	+	NA	NA	NA	NA	NA	NA	G	G	T	T	T	T	T	T	G	T	G	T	T	G	G	G	T	T	G	T	T	G	G	T	G	G	G	G	G	G	T	G	T	T	T	G	G	T	T
RM875_c5556_328	T/C	1B	453	+	NA	NA	NA	NA	NA	NA	C	C	T	T	T	T	T	T	C	T	C	T	T	C	C	C	T	T	C	T	T	C	C	T	C	C	C	C	C	C	T	C	T	T	T	C	C	T	T
tplb0024i15_1754	T/C	1B	453	+	NA	NA	NA	NA	NA	NA	C	C	T	T	T	T	T	T	C	T	C	T	T	C	C	C	T	T	C	T	T	C	C	T	C	C	C	C	C	C	T	C	T	T	T	C	C	T	T
BS00000066_51	T/C	1B	460	+	NA	NA	NA	NA	NA	NA	T	T	C	C	C	C	C	C	C	C	T	C	C	C	T	C	C	C	C	C	C	C	C	T	C	T	T	C	T	C	C	T	T	C	C	T	T	C	T
BS00022615_51	A/G	1B	460	+	NA	NA	NA	NA	NA	NA	A	A	A	G	G	G	A	G	A	A	A	A	A	A	A	A	A	A	A	G	A	A	A	A	A	A	A	A	A	A	A	A	A	A	G	A	A	G	A
CAP11_c2974_53	A/G	1B	460	+	NA	NA	NA	NA	NA	NA	A	A	A	G	G	G	A	G	A	A	A	A	A	G	G	A	A	A	A	G	A	A	G	A	A	G	A	G	A	G	A	A	A	G	G	A	A	G	A
CAP12_c424_402	C/T	1B	460	+	NA	NA	NA	NA	NA	NA	C	C	C	C	C	C	C	C	C	C	C	C	C	T	C	C	C	C	C	C	C	C	C	C	C	C	C	C	C	T	C	C	C	C	C	C	C	C	C
Excalibur_rep_c103109_88	T/G	1B	460	+	NA	NA	NA	NA	NA	NA	G	G	T	T	T	T	T	T	T	T	G	T	T	T	T	T	T	T	T	T	T	T	T	T	T	T	G	T	T	T	T	G	G	T	T	G	T	T	G
IMX10809	C/T	1B	460	+	NA	NA	NA	NA	NA	NA	C	C	C	T	T	T	C	T	C	C	C	C	C	T	C	C	C	C	C	T	C	C	T	C	C	C	C	T	C	T	C	C	C	C	T	C	C	T	C
Ra_c25590_1486	G/A	1B	460	+	NA	NA	NA	NA	NA	NA	G	G	G	A	A	A	G	A	G	A	G	G	G	G	G	G	G	G	G	A	G	G	A	G	G	G	G	A	G	G	G	G	G	G	A	G	G	A	G
TA003900-0407	C/A	1B	460	+	NA	NA	NA	NA	NA	NA	C	C	C	A	A	A	C	A	C	C	C	C	C	A	A	C	C	C	C	A	C	C	A	C	C	A	C	A	C	A	C	C	C	C	A	C	C	A	C
Tdurum_contig31102_299	A/G	1B	460	+	NA	NA	NA	NA	NA	NA	A	A	G	G	G	G	G	G	G	G	A	G	G	G	A	G	G	G	G	G	G	G	G	A	G	A	A	G	A	G	G	A	A	G	G	A	A	G	A
Tdurum_contig50473_889	G/A	1B	460	+	NA	NA	NA	NA	NA	NA	A	A	G	G	G	G	G	G	G	G	A	G	G	G	G	G	G	G	G	G	G	G	G	G	G	G	A	G	G	G	G	A	A	G	G	A	G	G	A
wsnp_Ex_c1600_3051075	T/G	1B	460	+	NA	NA	NA	NA	NA	NA	T	T	T	G	G	G	T	G	T	G	T	T	T	G	T	T	T	T	T	G	T	T	G	T	T	T	T	G	T	G	T	T	T	T	G	T	T	G	T
wsnp_Ex_c53976_57027635	T/C	1B	460	+	NA	NA	NA	NA	NA	NA	C	C	T	T	T	T	T	T	T	T	C	T	T	T	T	T	T	T	T	T	T	T	T	T	T	T	C	T	T	T	T	C	C	T	T	C	T	T	C
wsnp_JD_c5659_6814240	C/T	1B	460	+	NA	NA	NA	NA	NA	NA	T	T	C	C	C	C	C	C	C	T	T	C	C	C	C	C	C	C	C	C	C	C	C	C	C	C	T	C	T	C	C	T	C	C	C	T	T	C	C
wsnp_Ra_c5088_9081927	C/T	1B	460	+	NA	NA	NA	NA	NA	NA	C	C	T	T	T	T	T	T	T	T	C	T	T	C	T	T	T	T	T	T	T	T	T	T	T	T	C	T	T	C	T	C	C	T	T	C	T	T	C
Ex_c102909_778	C/T	1B	468	+	NA	NA	NA	NA	NA	NA	C	C	C	T	T	T	C	T	C	T	C	C	C	C	C	C	C	C	C	T	C	C	T	C	C	C	C	T	C	C	C	C	C	T	T	C	C	T	C
Excalibur_c23992_436	C/T	1B	468	+	NA	NA	NA	NA	NA	NA	C	C	C	T	T	T	C	T	C	T	C	C	C	C	C	C	C	C	C	T	C	C	T	C	C	C	C	T	C	C	C	C	C	T	T	C	C	T	C
Excalibur_c48379_413	C/T	1B	468	+	NA	NA	NA	NA	NA	NA	C	C	C	T	T	T	C	T	C	T	C	C	C	C	C	C	C	C	C	T	C	C	T	C	C	C	C	T	C	C	C	C	C	T	T	C	C	T	C
Kukri_c27693_551	G/A	1B	468	+	NA	NA	NA	NA	NA	NA	G	G	G	A	A	A	G	A	G	A	G	G	G	G	G	G	G	G	G	A	G	G	A	G	G	G	G	A	G	G	G	G	G	N	A	G	G	A	G
RFL_Contig4977_2333	A/G	1B	468	+	NA	NA	NA	NA	NA	NA	A	A	A	A	A	A	A	A	G	A	A	A	A	A	A	G	A	A	G	A	A	G	A	G	G	A	G	A	G	G	G	A	A	A	A	A	G	A	A
BS00038643_51	C/T	1B	484	+	NA	NA	NA	NA	NA	NA	C	T	C	T	T	T	C	T	C	T	T	C	C	C	C	C	C	C	C	T	C	C	T	T	C	C	T	T	C	C	C	T	C	C	T	T	C	T	C
Excalibur_c8613_1266	C/T	1B	484	+	NA	NA	NA	NA	NA	NA	C	T	C	T	T	T	C	T	C	T	T	C	C	C	C	C	C	C	C	T	C	C	T	T	C	C	T	T	C	C	N	T	C	C	T	T	C	T	C
wsnp_BG274294B_Ta_2_3	C/T	1B	484	+	NA	NA	NA	NA	NA	NA	C	T	C	T	T	T	C	T	C	T	T	C	C	C	C	C	C	C	C	T	C	C	T	T	C	C	T	T	C	C	C	T	C	T	T	T	C	T	C
Kukri_c66451_128	A/C	1B	515	+	NA	NA	NA	NA	NA	NA	A	C	A	A	A	A	A	A	A	A	C	A	A	C	A	A	A	A	A	A	A	A	A	A	A	A	A	A	A	A	A	C	A	A	A	C	A	A	A
Tdurum_contig42749_3287	A/G	1B	515	+	NA	NA	NA	NA	NA	NA	A	G	A	A	A	A	A	A	G	A	G	A	A	G	G	G	A	A	A	A	A	G	A	A	A	G	A	A	A	A	A	G	G	A	A	G	A	A	A
Tdurum_contig42797_2922	A/G	1B	515	+	NA	NA	NA	NA	NA	NA	A	G	A	A	A	A	A	A	G	A	G	A	A	G	G	G	A	A	A	A	A	G	A	A	A	G	A	A	A	A	A	G	G	A	A	G	A	A	A
wsnp_JD_c6331_7499499	T/C	1B	515	+	NA	NA	NA	NA	NA	NA	T	C	T	T	T	T	T	T	T	T	C	T	T	C	T	T	T	T	T	T	T	T	T	T	T	T	T	T	T	T	T	C	T	T	T	C	T	T	T
BS00001835_51	C/T	1B	540	+	NA	NA	NA	NA	NA	NA	T	T	C	C	C	C	C	C	T	C	C	C	C	T	C	T	C	C	T	C	C	T	C	C	T	C	C	C	C	T	C	T	C	C	C	T	C	C	C
BS00063092_51	A/C	1B	540	+	NA	NA	NA	NA	NA	NA	C	C	A	C	C	C	A	C	C	C	A	A	C	C	A	C	A	A	C	C	A	C	C	C	C	A	C	C	A	C	A	C	A	A	C	C	A	C	A
BS00064032_51	G/A	1B	540	+	NA	NA	NA	NA	NA	NA	A	G	G	A	A	A	G	A	G	A	G	G	A	G	G	A	G	G	A	A	G	G	A	A	A	G	A	A	G	A	G	G	G	G	A	G	G	A	G
BS00076405_51	T/G	1B	540	+	NA	NA	NA	NA	NA	NA	G	G	T	G	G	G	T	G	G	G	T	T	G	G	T	G	T	T	G	G	T	G	G	G	G	T	G	G	T	G	T	G	T	T	G	G	T	G	T
BS00082521_51	A/G	1B	540	+	NA	NA	NA	NA	NA	NA	G	A	A	G	G	G	A	G	G	G	A	A	A	A	A	G	A	A	G	G	A	G	G	A	G	A	A	G	A	G	A	A	A	A	G	A	A	G	A
BS00088039_51	C/A	1B	540	+	NA	NA	NA	NA	NA	NA	C	C	C	A	A	A	C	A	C	A	C	C	C	C	C	A	C	C	C	A	C	C	A	C	C	C	C	A	C	C	C	C	C	A	A	C	C	A	C
BS00107749_51	G/A	1B	540	+	NA	NA	NA	NA	NA	NA	A	G	G	A	A	A	G	A	A	A	G	G	A	G	G	A	G	G	A	A	G	A	A	A	A	G	A	A	G	A	G	G	G	G	A	G	G	A	G
BobWhite_rep_c57575_65	T/C	1B	540	+	NA	NA	NA	NA	NA	NA	C	T	T	T	T	T	T	T	C	T	T	T	T	T	T	C	T	T	C	T	T	C	T	T	C	T	T	T	C	C	T	T	T	T	T	T	C	T	T
Excalibur_c60931_1260	C/T	1B	540	+	NA	NA	NA	NA	NA	NA	T	T	C	T	T	T	C	T	T	T	C	C	T	T	C	T	C	C	T	T	C	T	T	T	T	C	T	T	C	T	C	T	C	C	T	T	C	T	C
IMX9183	A/C	1B	540	+	NA	NA	NA	NA	NA	NA	A	A	A	C	C	C	A	C	A	C	A	A	A	A	A	C	A	A	A	C	A	A	C	A	A	A	A	C	A	A	A	A	A	C	C	A	A	C	A
Tdurum_contig48523_1838	T/C	1B	540	+	NA	NA	NA	NA	NA	NA	T	T	T	T	T	T	T	T	C	T	T	T	T	T	T	C	T	T	T	T	T	C	T	T	T	T	T	T	T	T	T	T	T	C	T	T	T	T	T
tplb0048b10_1365	A/G	1B	540	+	NA	NA	NA	NA	NA	NA	A	A	A	A	A	A	A	A	A	A	A	A	G	A	A	A	A	A	A	A	A	A	A	G	A	A	G	A	A	A	A	A	A	A	A	A	A	A	A
wsnp_Ex_rep_c66389_64588992	A/G	1B	540	+	NA	NA	NA	NA	NA	NA	G	A	A	A	A	A	A	A	A	A	A	A	G	A	A	A	A	A	G	A	A	A	A	G	G	A	G	A	A	G	A	A	A	A	A	A	A	A	A
wsnp_Ex_rep_c66389_64589189	A/G	1B	540	+	NA	NA	NA	NA	NA	NA	G	A	A	A	A	A	A	A	G	A	A	A	G	A	A	A	A	A	G	A	A	G	A	G	G	A	G	A	A	G	A	A	A	A	A	A	A	A	A
BS00039740_51	T/C	1B	549	+	NA	NA	NA	NA	NA	NA	T	T	C	T	T	T	C	T	C	T	C	N	C	T	T	N	N	C	T	T	C	N	T	C	T	T	C	T	T	T	N	T	T	T	T	T	T	T	T
Ku_c106533_550	A/G	1B	549	+	NA	NA	NA	NA	NA	NA	G	A	A	G	G	G	A	G	A	G	A	A	G	A	A	A	A	A	G	G	A	A	G	G	G	A	G	G	A	G	A	A	A	A	G	A	A	G	A
RM875_c45678_1083	A/G	1B	549	+	NA	NA	NA	NA	NA	NA	A	G	A	G	N	N	A	G	G	N	A	A	G	G	A	G	A	A	A	N	A	G	G	G	A	A	G	G	G	A	A	G	G	A	G	N	G	N	A
RM875_c55891_659	A/G	1B	549	+	NA	NA	NA	NA	NA	NA	A	A	A	G	G	G	A	G	G	G	A	A	G	A	A	G	A	A	A	G	A	G	G	G	A	A	G	G	A	A	A	A	G	A	G	A	A	G	A
BS00031596_51	T/C	1B	564	+	NA	NA	NA	NA	NA	NA	T	T	C	C	C	C	C	C	T	C	T	C	C	T	T	T	C	C	T	C	C	T	C	C	T	T	C	C	T	T	T	T	T	T	C	T	T	C	T
BobWhite_c11044_322	T/C	1B	564	+	NA	NA	NA	NA	NA	NA	T	T	T	T	T	T	T	T	T	T	T	T	T	T	T	T	T	T	T	T	T	T	T	T	T	T	T	T	T	T	T	T	C	C	T	T	T	T	T
Excalibur_c9149_1326	T/C	1B	564	+	NA	NA	NA	NA	NA	NA	T	T	T	C	C	C	T	C	T	C	T	T	C	C	T	T	T	T	T	C	T	T	C	C	T	T	C	C	T	T	T	T	C	T	C	T	T	C	T
IMX11320	C/T	1B	564	+	NA	NA	NA	NA	NA	NA	C	C	C	C	C	C	C	C	C	C	C	C	C	T	C	C	C	C	C	C	C	C	C	C	C	C	C	C	C	C	C	C	T	T	C	C	C	C	C
Kukri_c15391_468	G/A	1B	564	+	NA	NA	NA	NA	NA	NA	G	G	G	G	G	G	G	G	G	G	G	G	G	A	G	G	G	G	G	G	G	G	G	G	G	G	G	G	G	G	G	G	A	A	G	G	G	G	G
Kukri_c7770_176	G/A	1B	564	+	NA	NA	NA	NA	NA	NA	G	A	A	A	A	A	A	A	A	A	A	A	G	A	G	G	A	A	A	A	A	A	A	G	A	G	G	A	A	G	A	A	G	G	A	A	A	A	G
Kukri_c9133_2211	A/G	1B	564	+	NA	NA	NA	NA	NA	NA	A	A	A	G	G	G	A	G	A	G	A	A	G	G	A	A	A	A	A	G	A	A	G	G	A	A	G	G	A	A	A	A	G	A	G	A	A	G	A
RFL_Contig4235_707	A/G	1B	564	+	NA	NA	NA	NA	NA	NA	A	A	A	A	A	A	A	A	A	A	A	A	A	G	A	A	A	A	A	A	A	A	A	A	A	A	A	A	A	A	A	A	G	A	A	A	A	A	A
Tdurum_contig30517_174	T/G	1B	564	+	NA	NA	NA	NA	NA	NA	T	G	G	T	T	T	G	T	G	T	G	G	T	T	G	G	G	G	G	T	G	G	T	T	G	G	T	T	G	T	G	G	T	G	T	G	G	T	T
Tdurum_contig30517_310	C/T	1B	564	+	NA	NA	NA	NA	NA	NA	C	C	C	C	C	C	C	C	C	C	C	C	C	T	C	C	C	C	C	C	C	C	C	C	C	C	C	C	C	C	C	C	T	C	C	C	C	C	C
Tdurum_contig30517_578	C/T	1B	564	+	NA	NA	NA	NA	NA	NA	C	C	C	C	C	C	C	C	C	C	C	C	C	T	C	C	C	C	C	C	C	C	C	C	C	C	C	C	C	C	C	C	T	C	C	C	C	C	C
Tdurum_contig47550_699	C/T	1B	564	+	NA	NA	NA	NA	NA	NA	C	T	T	T	T	T	T	T	T	T	T	T	C	T	C	C	T	T	T	T	T	T	T	C	T	C	C	T	T	C	T	T	C	C	T	T	T	T	C
Tdurum_contig604_356	T/C	1B	564	+	NA	NA	NA	NA	NA	NA	T	T	T	T	T	T	T	T	T	T	T	T	T	C	T	T	T	T	T	T	T	T	T	T	T	T	T	T	T	T	T	T	C	C	T	T	T	T	T
wsnp_Ex_c15611_23929128	G/T	1B	564	+	NA	NA	NA	NA	NA	NA	G	G	G	T	T	T	G	T	G	T	G	G	G	T	G	G	G	G	G	T	G	G	T	G	G	G	G	T	G	G	G	G	T	G	T	G	G	T	G
wsnp_Ex_c5101_9052671	C/A	1B	564	+	NA	NA	NA	NA	NA	NA	C	C	C	A	A	A	C	A	C	A	C	C	C	A	C	C	C	C	C	A	C	C	A	C	C	C	C	A	C	C	C	C	A	C	A	C	C	A	C
wsnp_Ex_c5101_9053178	C/T	1B	564	+	NA	NA	NA	NA	NA	NA	C	C	C	T	T	T	C	T	C	T	C	C	C	T	C	C	C	C	C	T	C	C	T	C	C	C	C	T	C	C	C	C	T	C	T	C	C	T	C
wsnp_Ex_c7585_12957020	A/G	1B	564	+	NA	NA	NA	NA	NA	NA	A	A	A	G	G	G	A	G	A	G	A	A	A	G	A	A	A	A	A	G	A	A	G	A	A	A	A	G	A	A	A	A	G	A	G	A	A	G	A
BS00055866_51	A/C	1B	572	+	NA	NA	NA	NA	NA	NA	C	C	C	C	C	C	C	C	C	C	A	C	C	A	A	A	C	C	C	C	C	C	C	C	C	A	C	C	C	C	A	C	C	A	C	C	C	C	A
BS00089031_51	C/T	1B	572	+	NA	NA	NA	NA	NA	NA	C	T	T	T	T	T	T	T	C	T	C	T	T	C	C	T	T	T	T	T	T	C	T	T	T	C	T	T	T	C	C	T	T	C	T	T	T	T	C
GENE-0487_644	A/G	1B	572	+	NA	NA	NA	NA	NA	NA	G	G	G	G	G	G	G	G	G	G	A	G	G	A	A	A	G	G	G	G	G	G	G	G	G	A	G	G	G	G	A	G	G	A	G	G	G	G	A
GENE-0487_795	A/G	1B	572	+	NA	NA	NA	NA	NA	NA	G	G	G	G	G	G	G	G	G	G	A	G	G	A	A	A	G	G	G	G	G	G	G	G	G	A	G	G	G	G	A	G	G	A	G	G	G	G	A
Kukri_c25961_166	G/A	1B	572	+	NA	NA	NA	NA	NA	NA	G	A	A	A	A	A	A	A	A	A	A	A	A	G	A	G	A	A	A	A	A	A	A	A	A	A	A	A	A	G	A	A	A	A	A	A	A	A	G
RM875_rep_c106876_558	T/C	1B	572	+	NA	NA	NA	NA	NA	NA	C	T	T	C	C	C	T	C	C	C	T	T	T	T	T	C	T	T	T	C	T	C	C	T	T	T	T	C	T	C	T	T	T	T	C	T	T	C	C
Tdurum_contig13117_1316	T/C	1B	572	+	NA	NA	NA	NA	NA	NA	C	T	T	C	C	C	T	C	C	C	T	T	T	T	T	T	T	T	T	C	T	C	C	T	T	T	T	C	T	C	T	T	T	T	C	T	T	C	C
Excalibur_c27915_560	C/T	1B	580	+	NA	NA	NA	NA	NA	NA	T	C	C	T	T	T	C	T	C	T	C	C	T	C	C	C	C	C	C	T	C	C	T	T	C	C	T	T	C	T	C	C	C	C	T	C	C	T	C
Kukri_c8143_355	T/C	1B	580	+	NA	NA	NA	NA	NA	NA	C	C	C	C	C	C	C	C	C	C	C	C	C	T	C	T	C	C	C	C	C	C	C	C	C	C	C	C	C	C	C	C	C	C	C	C	C	C	T
Kukri_c9752_793	G/A	1B	580	+	NA	NA	NA	NA	NA	NA	A	A	A	A	A	A	A	A	A	A	A	A	A	G	A	G	A	A	A	A	A	A	A	A	A	A	A	A	A	A	A	A	A	A	A	A	A	A	G
Tdurum_contig11896_550	C/T	1B	580	+	NA	NA	NA	NA	NA	NA	T	T	T	T	T	T	T	T	T	T	T	T	T	C	T	C	T	T	T	T	T	T	T	T	T	T	T	T	T	T	T	T	T	T	T	T	T	T	C
Tdurum_contig69792_167	C/T	1B	580	+	NA	NA	NA	NA	NA	NA	T	T	T	T	T	T	T	T	T	T	T	T	T	C	T	C	T	T	T	T	T	T	T	T	T	T	T	T	T	T	T	T	T	T	T	T	T	T	C
wsnp_Ex_c28733_37836638	G/A	1B	580	+	NA	NA	NA	NA	NA	NA	G	G	G	G	G	G	G	G	G	G	G	G	G	A	G	G	G	G	G	G	G	G	G	G	G	G	G	G	G	G	G	G	G	G	G	G	G	G	G
BS00022551_51	T/C	1B	588	+	NA	NA	NA	NA	NA	NA	C	C	C	C	C	C	C	C	T	C	C	C	C	T	C	C	C	C	C	C	C	T	C	C	C	C	C	C	C	C	C	C	C	T	C	C	C	C	T
BS00040743_51	C/T	1B	611	+	NA	NA	NA	NA	NA	NA	C	T	C	C	C	C	C	C	C	C	T	C	C	T	C	C	C	C	T	C	C	C	C	C	T	C	C	C	T	C	C	T	C	C	C	T	T	C	C
BS00066944_51	T/C	1B	611	+	NA	NA	NA	NA	NA	NA	T	C	T	C	T	C	T	C	C	C	C	T	T	C	T	C	T	T	C	T	T	C	T	T	C	T	T	T	C	T	T	C	C	C	C	C	C	C	T
BobWhite_c39656_106	A/C	1B	611	+	NA	NA	NA	NA	NA	NA	A	C	A	C	A	C	A	C	A	C	C	A	A	C	A	A	A	A	C	A	A	A	A	A	C	A	A	A	C	A	A	C	A	C	C	C	C	C	A
IAAV2855	C/T	1B	611	+	NA	NA	NA	NA	NA	NA	C	T	C	T	C	T	C	T	C	T	T	C	C	T	C	C	C	C	T	C	C	C	C	C	T	C	C	C	T	C	C	T	C	T	T	T	T	T	C
Kukri_rep_c112383_588	A/G	1B	611	+	NA	NA	NA	NA	NA	NA	A	G	A	G	A	G	A	G	A	G	G	A	A	G	A	A	A	A	G	A	A	A	A	A	G	A	A	A	G	A	A	G	A	G	G	G	G	G	A
TA005251-0278	T/C	1B	611	+	NA	NA	NA	NA	NA	NA	T	C	T	C	T	C	T	C	C	C	C	T	T	C	T	C	T	T	C	T	T	C	T	T	C	T	T	T	C	T	T	C	C	C	C	C	C	C	T
Tdurum_contig83079_133	T/C	1B	611	+	NA	NA	NA	NA	NA	NA	T	C	T	C	T	C	T	C	T	C	C	T	T	C	T	T	T	T	C	T	T	T	T	T	C	T	T	T	C	T	T	C	T	C	C	C	C	C	T
wsnp_Ex_c1412_2711077	G/A	1B	611	+	NA	NA	NA	NA	NA	NA	G	G	G	G	G	G	G	G	G	G	G	G	G	G	G	G	G	G	A	G	G	G	G	G	A	G	G	G	A	G	G	G	G	G	G	G	A	G	G
wsnp_Ex_c32284_40970312	G/A	1B	611	+	NA	NA	NA	NA	NA	NA	G	A	A	A	A	A	A	A	G	A	A	A	G	A	G	G	A	A	A	A	A	G	A	G	A	G	G	A	A	G	G	A	G	A	A	A	A	A	G
wsnp_Ex_c6378_11086366	T/C	1B	611	+	NA	NA	NA	NA	NA	NA	T	C	T	C	T	C	T	C	T	C	C	T	T	C	T	T	T	T	C	T	T	T	T	T	C	T	T	T	C	T	T	C	T	C	C	C	C	C	T
wsnp_RFL_Contig2220_1597321	C/T	1B	611	+	NA	NA	NA	NA	NA	NA	C	T	C	C	C	C	C	C	C	C	T	C	C	T	C	C	C	C	T	C	C	C	C	C	T	C	C	C	T	C	C	T	C	C	C	T	T	C	C
BS00064162_51	C/T	1B	619	+	NA	NA	NA	NA	NA	NA	T	T	C	C	C	T	C	C	T	C	T	C	T	T	T	T	C	C	T	C	C	T	C	T	T	T	T	C	T	T	T	T	C	C	C	T	T	T	C
Excalibur_c44818_109	C/T	1B	619	+	NA	NA	NA	NA	NA	NA	T	C	T	C	T	C	T	C	T	C	C	T	C	T	C	T	T	T	C	T	T	T	T	C	C	C	C	T	C	C	C	C	C	C	C	C	C	C	C
Excalibur_c94658_59	T/G	1B	619	+	NA	NA	NA	NA	NA	NA	T	T	T	G	T	G	T	G	T	G	T	T	T	T	T	T	T	T	T	T	T	T	T	T	T	T	T	T	T	T	T	T	T	G	G	T	T	G	T
Kukri_c13978_132	G/A	1B	619	+	NA	NA	NA	NA	NA	NA	A	G	A	G	A	G	A	G	A	G	G	A	G	A	G	A	A	A	G	A	A	A	A	G	G	G	G	A	G	G	G	G	G	G	G	G	G	G	G
Tdurum_contig10362_328	G/A	1B	644	+	NA	NA	NA	NA	NA	NA	A	A	A	A	A	A	A	A	A	A	A	A	G	A	A	G	A	A	G	A	A	A	A	A	G	A	G	A	A	A	A	A	G	A	A	A	G	A	G
Tdurum_contig10362_555	T/C	1B	644	+	NA	NA	NA	NA	NA	NA	T	T	T	T	T	T	T	T	T	T	T	T	C	T	T	C	T	T	C	T	T	T	T	T	C	T	C	T	T	T	T	T	C	T	T	T	C	T	T
BS00064349_51	T/C	1B	652	+	NA	NA	NA	NA	NA	NA	C	C	T	C	T	C	T	C	C	C	C	T	T	C	C	T	T	T	T	T	T	C	T	C	T	C	T	T	C	C	C	C	T	C	C	C	T	C	T
BobWhite_c48071_144	G/A	1B	652	+	NA	NA	NA	NA	NA	NA	A	A	G	A	G	A	G	A	A	A	A	G	G	A	A	G	G	G	G	G	G	A	G	A	G	A	G	G	A	A	A	A	G	A	A	A	G	A	G
IMX1891	C/T	1B	652	+	NA	NA	NA	NA	NA	NA	T	T	C	T	C	T	C	T	T	T	T	C	C	T	T	C	C	C	C	C	C	T	C	T	C	T	C	C	T	T	T	T	C	T	T	T	C	T	C
Kukri_c19247_711	A/G	1B	652	+	NA	NA	NA	NA	NA	NA	G	G	A	G	A	G	A	G	G	G	G	A	A	G	G	A	A	A	A	A	A	G	A	G	A	G	A	A	G	G	G	G	A	G	G	G	A	G	A
Kukri_c30461_857	C/T	1B	652	+	NA	NA	NA	NA	NA	NA	T	T	C	T	C	T	C	T	T	T	T	C	C	T	T	C	C	C	C	C	C	T	C	T	C	T	C	C	T	T	T	T	C	T	T	T	C	T	C
RFL_Contig2736_827	T/C	1B	652	+	NA	NA	NA	NA	NA	NA	C	C	T	C	T	C	T	C	C	C	C	T	T	C	C	T	T	T	T	T	T	C	T	C	T	C	T	T	C	C	C	C	T	C	C	C	T	C	T
Tdurum_contig15015_883	A/G	1B	652	+	NA	NA	NA	NA	NA	NA	G	G	A	G	A	G	A	G	G	G	G	A	A	G	G	A	A	A	A	A	A	G	A	G	A	G	A	A	G	G	G	G	A	G	G	G	A	G	A
wsnp_BE590634B_Ta_2_1	T/C	1B	652	+	NA	NA	NA	NA	NA	NA	C	C	T	C	T	C	T	C	C	C	C	T	T	C	C	T	T	T	T	T	T	C	T	C	T	C	T	T	C	C	C	C	T	C	C	C	T	C	T
wsnp_BE590634B_Ta_2_5	C/T	1B	652	+	NA	NA	NA	NA	NA	NA	T	T	C	T	C	T	C	T	T	T	T	C	C	T	T	C	C	C	C	C	C	T	C	T	C	T	C	C	T	T	T	T	C	T	T	T	C	T	C
wsnp_Ex_c3147_5816957	C/A	1B	652	+	NA	NA	NA	NA	NA	NA	A	A	C	A	C	A	C	A	A	A	A	C	C	A	A	C	C	C	C	C	C	A	C	A	C	A	C	C	A	A	A	A	C	A	A	A	C	A	C
wsnp_Ku_c56140_59771244	T/C	1B	652	+	NA	NA	NA	NA	NA	NA	C	C	T	C	T	C	T	C	C	C	C	T	T	C	C	T	T	T	T	T	T	C	T	C	T	C	T	T	C	C	C	C	T	C	C	C	T	C	T
RM875_c16136_1597	T/C	1B	661	+	NA	NA	NA	NA	NA	NA	T	C	T	T	T	T	T	T	T	T	C	T	T	C	T	T	T	T	T	T	T	T	T	T	T	T	T	T	T	T	T	C	T	T	T	C	T	T	T
wsnp_Ex_c9091_15135511	T/C	1B	661	+	NA	NA	NA	NA	NA	NA	T	N	T	T	T	T	T	T	T	T	N	T	T	C	T	T	T	T	T	T	T	T	T	T	T	T	T	T	T	T	T	N	T	T	T	C	T	T	T
IAAV7352	C/T	1B	692	+	NA	NA	NA	NA	NA	NA	T	C	T	C	T	C	T	C	T	C	C	T	C	C	C	C	T	T	T	T	T	T	T	C	T	C	C	T	C	T	C	C	C	C	C	C	T	C	C
RM875_c66649_186	C/T	1B	692	+	NA	NA	NA	NA	NA	NA	T	C	T	C	T	C	T	C	T	C	C	T	C	C	C	C	T	T	T	T	T	T	T	C	T	C	C	T	C	T	C	C	C	C	C	C	T	C	C
wsnp_Ku_c18227_27490539	C/T	1B	692	+	NA	NA	NA	NA	NA	NA	T	C	T	C	T	C	T	C	T	C	C	T	C	C	C	C	T	T	T	T	T	T	T	C	T	C	C	T	C	T	C	N	C	C	C	C	T	C	C
Tdurum_contig49651_227	A/G	1B	700	+	NA	NA	NA	NA	NA	NA	G	A	G	A	G	A	G	A	A	A	A	G	A	A	A	G	G	G	G	G	G	G	G	G	G	A	A	G	G	G	A	A	A	A	A	A	G	A	A
Tdurum_contig53772_362	C/T	1B	700	+	NA	NA	NA	NA	NA	NA	T	C	T	C	T	C	T	C	C	C	C	T	C	C	C	T	T	T	T	T	T	T	T	T	T	C	C	T	T	T	C	C	C	C	C	C	T	C	C
wsnp_Ex_c5296_9365847	T/C	1B	700	+	NA	NA	NA	NA	NA	NA	C	T	C	T	C	T	C	T	T	T	T	C	T	T	T	C	C	C	C	C	C	C	C	C	C	T	T	C	C	C	T	T	T	T	T	T	C	T	T
wsnp_Ex_c5296_9365860	C/T	1B	700	+	NA	NA	NA	NA	NA	NA	T	C	T	C	T	C	T	C	C	C	C	T	C	C	C	T	T	T	T	T	T	T	T	T	T	C	C	T	T	T	C	C	C	C	C	C	T	C	C
Tdurum_contig65853_242	A/G	1B	708	+	NA	NA	NA	NA	NA	NA	A	A	G	A	G	A	G	A	A	A	A	G	A	A	A	G	G	G	A	G	G	A	G	G	A	A	A	G	G	A	A	A	A	A	A	A	G	A	A
BS00022249_51	A/G	1B	715	+	NA	NA	NA	NA	NA	NA	A	A	G	A	G	A	G	A	G	A	A	G	A	A	A	G	G	G	A	G	G	G	G	G	A	A	A	G	G	A	A	A	A	A	A	A	G	A	A
BS00072791_51	A/G	1B	715	+	NA	NA	NA	NA	NA	NA	G	A	G	A	G	A	G	A	G	A	A	G	A	A	A	G	G	G	G	G	G	G	G	G	G	A	A	G	G	G	A	A	A	A	A	A	G	A	A
BS00096498_51	T/C	1B	723	+	NA	NA	NA	NA	NA	NA	C	T	C	T	C	T	C	T	T	T	T	C	T	T	T	T	C	C	T	C	C	C	C	T	T	T	T	C	T	C	T	T	T	T	T	T	T	T	T
IMX2961	A/G	1B	723	+	NA	NA	NA	NA	NA	NA	G	A	G	A	G	A	G	A	A	A	A	G	A	A	A	A	G	G	A	G	G	G	G	A	A	A	A	G	A	G	A	A	A	A	A	A	A	A	A
Jagger_c7235_96	C/T	1B	723	+	NA	NA	NA	NA	NA	NA	T	C	T	C	T	C	T	C	C	C	C	T	C	C	C	C	T	T	C	T	T	T	T	C	C	C	C	T	C	T	C	C	C	C	C	C	C	C	C
RM875_c4190_337	A/G	1B	740	+	NA	NA	NA	NA	NA	NA	A	A	A	A	A	G	A	A	G	A	A	A	A	A	A	A	A	A	A	A	A	A	A	G	A	A	A	A	G	A	G	A	A	A	A	A	G	G	A
RM875_c42275_224	T/C	1B	740	+	NA	NA	NA	NA	NA	NA	C	C	C	C	C	T	C	C	T	C	C	C	C	C	T	C	C	C	C	C	C	C	C	T	C	C	C	C	T	C	T	C	C	C	C	C	T	T	T
Ra_c17685_927	C/T	1B	740	+	NA	NA	NA	NA	NA	NA	T	T	T	T	T	C	T	T	C	T	T	T	T	T	C	T	T	T	T	T	T	T	T	C	T	T	T	T	C	T	C	T	C	T	T	T	C	C	C
BS00022176_51	A/G	1B	756	+	NA	NA	NA	NA	NA	NA	A	A	A	A	G	A	A	A	A	A	A	A	G	A	A	A	A	A	A	G	A	G	G	A	A	A	G	G	A	A	A	A	A	A	A	A	A	A	A
BS00094237_51	T/C	1B	756	+	NA	NA	NA	NA	NA	NA	T	T	C	C	T	T	C	C	T	C	T	C	C	T	C	T	C	C	C	T	C	T	T	T	C	C	C	T	T	T	T	T	T	C	C	T	T	T	T
BobWhite_c2027_215	G/A	1B	756	+	NA	NA	NA	NA	NA	NA	A	A	G	G	A	A	G	G	A	G	A	G	G	A	G	G	G	G	G	A	G	G	A	A	G	G	G	A	A	A	A	A	A	G	G	A	A	A	G
Excalibur_rep_c70674_83	T/C	1B	756	+	NA	NA	NA	NA	NA	NA	T	T	C	C	C	T	C	C	T	C	C	C	C	C	N	T	C	C	T	C	C	C	C	T	T	C	N	C	T	T	T	C	T	C	C	T	T	T	C
JD_c954_2440	G/A	1B	756	+	NA	NA	NA	NA	NA	NA	G	G	G	G	G	G	G	G	G	G	G	G	G	G	G	G	G	G	G	G	G	G	G	G	G	G	G	G	G	G	G	G	G	G	G	G	G	G	G
Kukri_c39223_831	C/T	1B	756	+	NA	NA	NA	NA	NA	NA	T	T	C	C	T	T	C	C	T	C	T	C	C	T	C	C	C	C	C	T	C	C	T	T	C	C	C	T	T	T	T	T	T	C	C	T	T	T	C
Kukri_c39223_871	T/G	1B	756	+	NA	NA	NA	NA	NA	NA	T	T	T	T	T	T	T	T	T	T	T	T	T	T	T	T	T	T	T	T	T	T	T	T	T	T	T	T	T	T	T	T	T	T	T	T	T	T	G
Kukri_c51735_79	A/G	1B	756	+	NA	NA	NA	NA	NA	NA	A	G	A	G	A	A	A	G	A	G	G	A	G	G	A	A	A	A	A	A	A	A	A	A	A	G	G	A	A	A	A	G	A	G	G	G	A	A	A
Kukri_c5357_323	T/G	1B	756	+	NA	NA	NA	NA	NA	NA	T	G	T	T	T	G	T	T	G	T	T	T	T	T	T	T	T	T	T	T	T	T	T	G	T	T	T	T	G	T	G	T	G	T	T	G	G	G	T
TA001769-0538	A/G	1B	756	+	NA	NA	NA	NA	NA	NA	A	A	G	A	A	A	G	A	A	A	A	G	A	A	G	A	G	G	A	A	G	A	A	A	A	A	A	A	A	A	A	A	A	A	A	A	A	A	G
tplb0034e16_1165	G/A	1B	756	+	NA	NA	NA	NA	NA	NA	G	A	G	G	G	A	G	G	A	G	G	G	G	G	G	G	G	G	G	G	G	G	G	A	G	G	G	G	A	G	A	G	A	G	G	A	A	A	G
wsnp_Ex_c27176_36393952	C/T	1B	756	+	NA	NA	NA	NA	NA	NA	T	T	C	C	T	T	C	C	T	C	T	C	C	T	C	C	C	C	C	T	C	C	T	T	C	C	C	T	T	T	T	T	T	C	C	T	T	T	C
wsnp_Ex_rep_c67098_65573819	A/G	1B	756	+	NA	NA	NA	NA	NA	NA	A	G	A	A	A	G	A	A	G	A	A	A	A	A	A	A	A	A	A	A	A	A	A	G	A	A	A	A	G	A	G	A	G	A	A	G	G	G	A
Excalibur_c63885_115	A/G	1B	763	+	NA	NA	NA	NA	NA	NA	A	A	A	A	A	A	A	A	A	A	A	A	A	A	A	A	A	A	A	A	A	A	A	A	A	A	A	A	A	A	A	A	A	A	A	A	A	A	A
IAAV5863	G/A	1B	771	+	NA	NA	NA	NA	NA	NA	A	A	G	G	G	A	G	G	A	G	A	G	A	A	G	G	G	G	G	G	G	G	G	A	G	G	A	G	A	A	A	A	A	G	G	A	A	A	G
BS00084895_51	A/G	1B	779	+	NA	NA	NA	NA	NA	NA	A	A	G	G	A	A	G	G	A	G	A	G	A	A	G	A	G	G	G	A	G	A	A	A	A	G	A	A	A	A	A	A	A	G	A	A	A	A	G
TA004668-0687	C/T	1B	779	+	NA	NA	NA	NA	NA	NA	C	C	T	T	C	C	T	T	C	T	C	T	C	C	T	C	T	T	T	C	T	C	C	C	C	T	C	C	C	C	C	C	C	T	C	C	C	C	T
wsnp_Ku_c51703_56915288	C/T	1B	779	+	NA	NA	NA	NA	NA	NA	C	C	T	T	C	C	T	T	C	T	C	T	C	C	T	C	T	T	T	C	T	C	C	C	C	T	C	C	C	C	C	C	C	T	C	C	C	C	T
BS00002484_51	G/A	1B	849	+	NA	NA	NA	NA	NA	NA	G	G	G	G	A	G	G	G	G	G	G	G	G	G	G	G	G	G	G	A	G	G	A	G	A	G	G	A	G	G	G	G	G	G	A	G	G	G	G
BS00070285_51	G/A	1B	849	+	NA	NA	NA	NA	NA	NA	G	G	G	G	A	G	G	G	G	G	G	G	G	G	G	G	G	G	G	A	G	G	A	G	A	G	G	A	G	G	G	G	G	G	A	G	G	G	G
BS00099794_51	A/G	1B	849	+	NA	NA	NA	NA	NA	NA	G	G	G	A	A	G	G	A	G	A	A	G	G	G	G	G	G	G	G	A	A	A	A	G	A	A	G	A	G	G	G	A	G	A	A	G	G	G	G
BobWhite_c23617_167	A/C	1B	849	+	NA	NA	NA	NA	NA	NA	C	C	C	A	A	C	C	A	C	A	A	C	C	C	C	C	C	C	C	A	A	A	A	C	A	A	C	A	C	C	C	A	C	A	A	C	C	C	C
Excalibur_c49496_705	T/C	1B	849	+	NA	NA	NA	NA	NA	NA	T	C	T	T	T	T	T	T	C	T	T	T	T	T	T	T	T	T	T	T	C	C	T	C	C	T	C	T	C	C	C	C	C	T	C	C	C	C	T
Excalibur_c8585_701	T/C	1B	849	+	NA	NA	NA	NA	NA	NA	C	C	C	T	T	C	C	T	C	T	T	C	C	C	C	C	C	C	C	T	T	T	T	C	T	T	C	T	C	C	C	T	C	T	T	C	C	C	C
Jagger_c3757_131	A/G	1B	849	+	NA	NA	NA	NA	NA	NA	G	G	G	A	A	G	G	A	G	A	A	G	G	G	G	G	G	G	G	A	A	A	A	G	A	A	G	A	G	G	G	A	G	A	A	G	G	G	G
RFL_Contig1823_1044	C/T	1B	849	+	NA	NA	NA	NA	NA	NA	T	T	T	C	C	T	T	C	T	C	C	T	T	T	T	T	T	T	T	C	C	C	C	T	C	C	T	C	T	T	T	C	T	C	C	T	T	T	T
Tdurum_contig11216_942	A/G	1B	849	+	NA	NA	NA	NA	NA	NA	G	G	G	A	A	G	G	A	G	A	A	G	G	G	G	G	G	G	G	A	A	A	A	G	A	A	G	A	G	G	G	A	G	A	A	G	G	G	G
BS00068077_51	A/G	1B	856	+	NA	NA	NA	NA	NA	NA	A	G	A	A	A	A	A	A	G	A	A	A	A	A	A	A	A	A	A	A	G	G	A	G	G	A	G	A	G	G	G	G	G	A	G	G	G	G	A
BS00077498_51	T/C	1B	856	+	NA	NA	NA	NA	NA	NA	T	C	T	T	T	T	T	T	C	T	T	T	T	T	T	T	T	T	T	T	C	C	T	C	T	T	C	T	C	C	C	C	C	T	T	C	C	C	T
D_contig12192_450	T/C	1B	856	+	NA	NA	NA	NA	NA	NA	T	C	T	T	T	T	T	T	C	T	T	T	T	T	T	T	T	T	T	T	C	C	T	C	C	T	C	T	C	C	C	C	C	T	C	C	C	C	T
IAAV565	C/T	1B	856	+	NA	NA	NA	NA	NA	NA	C	T	C	C	C	C	C	C	T	C	C	C	C	C	C	C	C	C	C	C	T	T	C	T	T	C	T	C	T	T	T	T	T	C	T	T	T	T	C
IMX2984	C/A	1B	856	+	NA	NA	NA	NA	NA	NA	C	A	C	C	C	C	C	C	A	C	C	C	C	C	C	C	C	C	C	C	A	A	C	A	A	C	A	C	A	A	A	A	A	C	A	A	A	A	C
Kukri_c25512_53	A/G	1B	856	+	NA	NA	NA	NA	NA	NA	A	G	A	A	A	A	A	A	G	A	A	A	A	A	A	A	A	A	A	A	A	A	A	A	A	A	A	A	G	G	G	G	G	A	A	G	G	G	A
RFL_Contig2971_282	A/C	1B	856	+	NA	NA	NA	NA	NA	NA	A	C	A	A	A	A	A	A	C	A	A	A	A	A	A	A	A	A	A	A	C	C	A	C	C	A	C	A	C	C	C	C	C	A	C	C	C	C	A
Tdurum_contig8840_575	T/C	1B	856	+	NA	NA	NA	NA	NA	NA	T	T	T	T	T	T	T	T	T	T	T	T	T	T	T	T	T	T	T	T	C	C	T	C	C	T	C	T	T	T	T	T	T	T	T	T	T	T	C
wsnp_Ex_c13878_21738866	T/C	1B	856	+	NA	NA	NA	NA	NA	NA	T	C	T	T	T	T	T	T	C	T	T	T	T	T	T	T	T	T	T	T	C	C	T	C	C	T	C	T	C	C	C	C	C	T	C	C	C	C	T
wsnp_JD_c14411_14148961	T/C	1B	856	+	NA	NA	NA	NA	NA	NA	T	C	T	T	T	T	T	T	C	T	T	T	T	T	T	T	T	T	T	T	C	C	T	C	C	T	C	T	C	C	C	C	C	T	T	C	C	C	C
BS00045568_51	G/A	1B	888	+	NA	NA	NA	NA	NA	NA	G	G	G	G	G	G	G	G	G	G	G	G	G	G	G	G	G	G	G	G	A	A	G	A	A	G	A	G	G	G	G	G	G	G	G	G	G	G	G
BS00064052_51	G/A	1B	888	+	NA	NA	NA	NA	NA	NA	G	G	G	G	G	G	G	G	G	G	G	G	G	G	G	G	G	G	G	G	A	A	G	A	G	G	A	G	G	G	G	G	G	G	G	G	G	G	G
CAP8_c5043_190	T/C	1B	888	+	NA	NA	NA	NA	NA	NA	T	T	C	T	T	C	C	T	T	T	T	C	C	T	C	T	C	C	C	C	C	C	C	C	C	C	C	C	T	T	T	T	T	T	T	T	T	T	T
Tdurum_contig75731_537	G/A	1B	896	+	NA	NA	NA	NA	NA	NA	G	G	G	G	G	G	G	G	G	G	G	G	G	G	G	G	G	G	G	G	A	A	G	A	A	G	A	G	G	G	G	G	G	G	G	G	G	G	N
Kukri_rep_c102102_273	T/C	1B	904	+	NA	NA	NA	NA	NA	NA	T	C	T	T	C	C	T	T	C	T	T	T	T	C	T	T	T	T	T	T	C	C	T	C	T	T	C	T	C	C	C	C	C	T	T	C	C	C	C
RM875_c64377_732	T/C	1B	904	+	NA	NA	NA	NA	NA	NA	T	C	T	T	C	C	T	T	C	T	T	T	T	C	T	T	T	T	T	T	C	C	T	C	T	T	C	T	C	C	C	C	C	T	T	C	N	C	C
Kukri_c36758_140	A/G	1B	929	+	NA	NA	NA	NA	NA	NA	A	A	A	A	G	A	A	A	A	A	A	A	A	G	A	A	A	A	A	A	G	G	A	G	A	A	G	A	A	A	A	A	A	A	A	A	A	A	A
BS00032040_51	T/C	1B	969	+	NA	NA	NA	NA	NA	NA	T	C	T	T	C	C	T	T	C	T	T	T	T	C	T	C	T	T	T	T	C	C	T	C	C	T	C	T	C	C	C	C	C	T	T	C	C	C	C
BS00078414_51	G/T	1B	969	+	NA	NA	NA	NA	NA	NA	G	G	G	G	G	G	G	G	G	G	G	G	G	G	G	G	G	G	G	G	G	G	G	G	T	G	G	G	G	G	G	G	T	G	G	G	G	G	G
BobWhite_c9091_160	A/C	1B	969	+	NA	NA	NA	NA	NA	NA	A	C	A	A	C	C	A	A	C	A	A	A	A	C	A	C	A	A	A	A	C	C	A	C	C	A	C	A	C	C	C	C	C	A	A	C	C	C	C
CAP12_c1085_283	A/C	1B	969	+	NA	NA	NA	NA	NA	NA	A	C	C	A	C	C	C	A	C	C	C	C	C	C	C	C	C	C	C	C	C	C	C	C	C	C	C	C	C	C	C	C	A	A	A	C	C	C	C
Excalibur_c22205_573	G/A	1B	969	+	NA	NA	NA	NA	NA	NA	G	A	G	G	A	A	G	G	A	G	G	G	G	A	G	A	G	G	G	G	A	A	G	A	A	G	A	G	A	A	A	A	A	G	G	A	A	A	A
Excalibur_c7684_54	T/C	1B	969	+	NA	NA	NA	NA	NA	NA	T	C	T	T	C	C	T	T	C	T	T	T	T	C	T	C	T	T	T	T	C	C	T	C	C	T	C	T	C	C	C	C	C	T	T	C	C	C	C
Excalibur_rep_c71107_517	T/C	1B	969	+	NA	NA	NA	NA	NA	NA	T	T	T	T	T	T	T	T	T	T	T	T	T	T	T	T	T	T	T	T	T	T	T	T	C	T	T	T	T	T	T	T	C	T	T	T	T	T	T
GENE-0063_68	A/G	1B	969	+	NA	NA	NA	NA	NA	NA	A	A	A	A	A	A	A	A	A	A	A	A	A	A	A	A	A	A	A	A	A	A	A	A	A	A	A	A	A	A	A	A	G	A	A	A	A	A	A
GENE-0416_480	G/T	1B	969	+	NA	NA	NA	NA	NA	NA	G	T	G	G	T	T	G	G	T	G	G	G	G	T	T	T	T	T	G	G	G	G	T	T	T	T	T	T	T	T	T	T	T	G	G	T	T	T	T
IMX2234	G/A	1B	969	+	NA	NA	NA	NA	NA	NA	G	G	G	G	G	G	G	G	G	G	G	G	G	G	G	G	G	G	G	G	G	G	G	G	A	G	G	G	G	G	G	G	A	G	G	G	G	G	G
IMX8074	C/T	1B	969	+	NA	NA	NA	NA	NA	NA	C	T	C	C	T	T	C	C	T	C	C	C	C	T	T	T	T	T	C	C	C	C	T	T	T	T	T	T	T	T	T	T	T	C	C	T	T	T	T
IMX9290	C/T	1B	969	+	NA	NA	NA	NA	NA	NA	C	T	C	C	T	T	C	C	T	C	C	C	C	T	T	T	T	T	C	C	C	C	T	T	T	T	T	T	T	T	T	T	T	C	C	T	T	T	T
Tdurum_contig18557_228	C/T	1B	969	+	NA	NA	NA	NA	NA	NA	C	C	C	C	C	C	C	C	C	C	C	C	C	C	C	C	C	C	C	C	C	C	C	C	T	C	C	C	C	C	C	C	T	C	C	C	C	C	C
Tdurum_contig55429_116	C/T	1B	969	+	NA	NA	NA	NA	NA	NA	C	C	C	C	C	C	C	C	C	C	C	C	C	C	C	C	C	C	C	C	C	C	C	C	T	C	C	C	C	C	C	C	T	C	C	C	C	C	C
Tdurum_contig55429_147	C/T	1B	969	+	NA	NA	NA	NA	NA	NA	C	C	C	C	C	C	C	C	C	C	C	C	C	C	C	C	C	C	C	C	C	C	C	C	T	C	C	C	C	C	C	C	T	C	C	C	C	C	C
Tdurum_contig57153_1356	G/A	1B	969	+	NA	NA	NA	NA	NA	NA	G	G	G	G	G	G	G	G	G	G	G	G	G	G	G	G	G	G	G	G	G	G	G	G	G	G	G	G	G	G	G	G	A	G	G	G	G	G	G
Tdurum_contig68980_317	C/A	1B	969	+	NA	NA	NA	NA	NA	NA	C	A	C	C	A	A	C	C	A	C	C	C	C	A	C	A	C	C	C	C	A	A	C	A	A	C	A	C	A	A	A	A	A	C	C	A	A	A	A
wsnp_CAP12_c1337_682282	T/C	1B	969	+	NA	NA	NA	NA	NA	NA	T	T	T	T	T	T	T	T	T	T	T	T	T	T	T	T	T	T	T	T	T	T	T	T	C	T	T	T	T	T	T	T	C	T	T	T	T	T	T
wsnp_RFL_Contig2403_1927045	G/A	1B	969	+	NA	NA	NA	NA	NA	NA	A	A	A	G	G	G	A	G	G	A	A	A	A	G	G	G	G	G	A	A	A	A	G	G	A	G	G	G	G	A	A	A	A	G	G	A	G	A	A
wsnp_Ra_c53181_56932563	C/T	1B	969	+	NA	NA	NA	NA	NA	NA	T	T	T	C	C	C	T	C	C	T	T	T	T	C	C	C	C	C	T	T	T	T	C	C	T	C	C	C	C	T	T	T	T	C	C	T	C	T	T
BobWhite_c9963_51	G/A	1B	993	+	NA	NA	NA	NA	NA	NA	G	A	A	G	G	G	A	G	G	G	N	A	A	G	G	G	G	G	A	A	A	G	G	A	A	G	G	G	G	A	A	A	A	G	G	A	G	A	G
Excalibur_c88292_81	T/C	1B	993	+	NA	NA	NA	NA	NA	NA	T	C	C	T	T	T	C	T	T	T	C	C	C	T	T	T	T	T	C	C	C	T	T	T	C	T	T	T	T	C	C	C	C	T	T	C	T	C	T
CAP7_rep_c6352_375	G/T	1B	1028	+	NA	NA	NA	NA	NA	NA	G	G	G	G	G	G	G	G	G	G	G	G	G	G	G	G	G	G	G	G	G	G	G	G	G	G	G	G	G	G	G	G	T	G	G	G	G	G	G
RM875_c9770_123	A/G	1B	1054	+	NA	NA	NA	NA	NA	NA	A	G	A	A	G	A	A	A	G	A	G	A	A	G	A	G	A	A	A	A	A	G	A	A	A	A	A	A	G	A	G	G	A	A	A	G	G	A	A
wsnp_CAP11_c2596_1325540	C/T	1B	1062	+	NA	NA	NA	NA	NA	NA	C	T	C	T	T	T	C	T	T	C	T	C	C	T	C	C	C	C	C	C	C	T	C	C	T	C	C	T	T	C	T	T	C	T	T	T	C	T	T
IAAV5776	A/G	1B	1077	+	NA	NA	NA	NA	NA	NA	A	A	G	A	A	A	G	A	A	A	A	G	A	A	A	A	A	A	A	A	A	A	A	A	A	A	A	A	A	A	A	A	A	A	A	A	A	A	A
BS00063302_51	G/A	1B	1101	+	NA	NA	NA	NA	NA	NA	A	A	G	A	A	A	G	A	A	G	A	A	G	A	G	A	G	G	G	G	G	G	G	G	A	G	G	A	A	A	A	A	G	A	A	A	A	A	G
BS00063537_51	T/C	1B	1101	+	NA	NA	NA	NA	NA	NA	T	C	C	T	C	C	C	T	C	C	C	C	C	C	C	T	C	C	C	C	C	T	C	C	C	C	C	T	C	T	C	C	C	T	T	C	T	C	T
BS00066305_51	G/A	1B	1101	+	NA	NA	NA	NA	NA	NA	A	A	G	A	A	A	G	A	A	G	A	G	G	A	G	A	G	G	G	G	G	G	G	G	A	G	G	A	A	G	A	A	G	A	A	A	A	A	G
BS00093275_51	G/A	1B	1101	+	NA	NA	NA	NA	NA	NA	A	A	G	A	A	A	G	A	A	G	A	A	G	A	G	A	G	G	G	G	G	G	G	G	A	G	G	A	A	A	A	A	G	A	A	A	A	N	G
BobWhite_c20073_382	T/G	1B	1101	+	NA	NA	NA	NA	NA	NA	T	G	T	T	G	G	T	T	G	T	G	G	T	G	T	G	T	T	G	G	T	T	T	T	G	T	T	T	G	G	G	G	T	T	T	G	G	G	T
BobWhite_c20073_443	G/A	1B	1101	+	NA	NA	NA	NA	NA	NA	G	G	G	A	G	G	G	A	G	A	G	G	G	G	G	A	G	G	G	G	G	A	G	G	G	G	G	G	G	G	G	G	G	A	A	G	G	A	G
BobWhite_c34125_183	T/C	1B	1101	+	NA	NA	NA	NA	NA	NA	C	C	T	C	C	C	T	C	C	T	C	T	T	C	T	C	T	T	T	T	T	T	T	T	C	T	T	C	C	C	C	C	T	C	C	C	C	C	T
GENE-0543_201	G/A	1B	1101	+	NA	NA	NA	NA	NA	NA	G	G	G	G	G	G	G	G	G	G	G	A	G	G	G	G	G	G	G	G	G	G	G	G	G	G	G	G	G	G	G	G	G	G	G	G	G	G	G
Tdurum_contig13879_919	C/T	1B	1101	+	NA	NA	NA	NA	NA	NA	C	C	T	C	C	C	T	C	C	T	C	C	T	C	T	C	C	C	C	C	T	C	T	T	C	T	T	C	C	C	C	C	T	C	C	C	C	C	C
Tdurum_contig45965_563	C/T	1B	1101	+	NA	NA	NA	NA	NA	NA	C	C	T	C	C	C	T	C	C	T	C	C	T	C	T	C	C	C	C	C	T	C	T	T	C	T	T	C	C	C	C	C	T	C	C	C	C	C	C
wsnp_Ex_c649_1279852	A/G	1B	1101	+	NA	NA	NA	NA	NA	NA	A	A	A	A	A	A	A	A	A	A	A	G	A	A	A	A	A	A	A	A	A	A	A	A	A	A	A	A	A	G	A	A	A	A	A	A	A	A	A
BobWhite_rep_c62955_567	C/A	1B	1117	+	NA	NA	NA	NA	NA	NA	C	C	C	C	C	C	C	C	C	C	C	A	C	C	C	C	C	C	C	C	C	C	C	C	C	C	C	C	C	A	C	C	C	C	C	C	C	C	C
Excalibur_c55186_351	T/C	1B	1117	+	NA	NA	NA	NA	NA	NA	T	T	T	C	T	T	T	C	T	T	T	T	T	T	T	C	T	T	C	C	C	T	T	T	C	T	T	C	T	T	T	T	T	C	C	T	C	T	C
Excalibur_rep_c69522_83	G/T	1B	1117	+	NA	NA	NA	NA	NA	NA	G	G	G	G	G	G	G	G	G	G	G	T	G	G	G	G	G	G	G	G	G	G	G	G	G	G	G	G	G	G	G	G	G	G	G	G	G	G	G
IAAV1732	G/A	1B	1117	+	NA	NA	NA	NA	NA	NA	G	G	G	G	G	G	G	G	G	G	G	A	G	G	G	G	G	G	G	G	G	G	G	G	G	G	G	G	G	A	G	G	G	G	G	G	G	G	G
Tdurum_contig49509_606	G/A	1B	1117	+	NA	NA	NA	NA	NA	NA	G	G	G	A	G	G	G	A	G	A	G	G	G	G	G	A	G	G	G	G	G	A	G	G	G	G	G	G	G	G	G	G	G	A	A	G	G	A	G
Tdurum_contig9144_222	G/T	1B	1117	+	NA	NA	NA	NA	NA	NA	G	G	G	G	G	G	G	G	G	G	G	T	G	G	G	T	G	G	T	G	T	G	G	T	T	G	G	G	G	G	G	G	G	G	G	G	T	G	T
Tdurum_contig92835_177	T/C	1B	1117	+	NA	NA	NA	NA	NA	NA	T	T	T	T	C	T	T	T	T	T	T	T	T	C	T	T	T	T	T	C	T	T	T	T	T	T	T	T	T	T	T	T	T	T	T	T	T	T	T
wsnp_BE446672B_Ta_2_1	T/C	1B	1117	+	NA	NA	NA	NA	NA	NA	T	T	T	T	T	T	T	T	T	T	T	C	T	T	T	C	T	T	C	T	C	T	T	C	C	T	T	T	T	T	T	T	T	T	T	T	C	T	C
wsnp_Ex_c1597_3045682	G/A	1B	1117	+	NA	NA	NA	NA	NA	NA	G	G	A	A	G	A	A	A	G	A	G	G	A	G	A	A	G	G	A	G	A	A	A	A	A	A	A	A	G	G	G	G	A	A	A	G	A	G	A
wsnp_Ex_c750_1474351	T/C	1B	1117	+	NA	NA	NA	NA	NA	NA	T	T	T	T	T	T	T	T	T	T	T	C	T	T	T	T	T	T	T	T	T	T	T	T	T	T	T	T	T	T	T	T	T	T	T	T	T	T	T
wsnp_Ex_c41048_47969948	A/G	1D	0	+	NA	NA	NA	NA	NA	NA	A	G	G	G	G	G	A	G	A	A	G	A	G	A	G	G	A	A	A	A	G	A	G	A	A	G	G	G	G	A	G	G	G	G	G	G	G	G	A
D_GDS7LZN02IXNP1_255	G/A	1D	24	+	NA	NA	NA	NA	NA	NA	G	A	G	G	G	G	A	G	A	G	A	A	G	G	G	G	A	A	A	A	G	A	G	A	G	G	G	G	G	A	G	A	G	G	G	A	G	G	G
GENE-0014_822	C/A	1D	24	+	NA	NA	NA	NA	NA	NA	C	A	C	C	C	C	A	C	A	C	A	A	C	C	C	C	A	A	A	A	C	A	C	A	C	C	C	C	C	A	C	A	C	C	C	A	C	C	C
IAAV1917	C/T	1D	24	+	NA	NA	NA	NA	NA	NA	C	T	C	C	C	C	T	C	T	C	T	T	C	C	C	C	T	T	T	T	C	T	C	T	C	C	C	C	C	T	C	T	C	C	C	T	C	C	C
Kukri_c26168_713	T/C	1D	24	+	NA	NA	NA	NA	NA	NA	T	C	T	T	T	T	C	T	C	T	C	C	T	T	T	T	C	C	C	C	T	C	T	C	T	T	T	T	T	C	T	C	T	T	T	C	T	T	T
Kukri_c36351_64	C/T	1D	24	+	NA	NA	NA	NA	NA	NA	C	T	C	C	C	C	T	C	T	C	T	T	C	C	C	C	T	T	T	T	C	T	C	T	C	C	C	C	C	T	C	T	C	C	C	T	C	C	C
RM875_c10925_1887	T/C	1D	24	+	NA	NA	NA	NA	NA	NA	T	C	T	T	T	T	C	T	C	T	C	C	T	T	T	T	C	C	C	C	T	C	T	C	T	T	T	T	T	C	T	C	T	T	T	C	T	T	T
RM875_c20883_693	T/G	1D	24	+	NA	NA	NA	NA	NA	NA	T	G	T	T	T	T	G	T	G	T	G	G	T	T	T	T	G	G	G	G	T	G	T	G	T	T	T	T	T	G	T	G	T	T	T	G	T	T	T
Excalibur_c12254_2003	G/A	1D	34	+	NA	NA	NA	NA	NA	NA	G	G	G	G	G	G	A	G	A	A	G	A	G	G	G	G	A	A	A	A	G	A	G	G	G	G	G	G	G	A	G	G	A	G	G	G	G	G	G
tplb0025b13_2687	G/A	1D	34	+	NA	NA	NA	NA	NA	NA	G	G	G	G	G	G	A	G	A	A	G	A	G	G	G	G	A	A	A	A	G	A	G	G	G	G	G	G	G	A	G	G	A	G	G	G	G	G	G
Ex_c13421_2094	G/A	1D	121	+	NA	NA	NA	NA	NA	NA	A	A	G	A	A	A	A	A	A	A	A	G	A	G	A	G	A	A	A	A	A	G	A	G	G	A	A	A	A	A	A	A	N	A	A	A	A	A	G
wsnp_BE637971D_Ta_2_3	A/G	1D	121	+	NA	NA	NA	NA	NA	NA	G	G	A	G	G	G	G	G	G	G	G	A	G	A	G	A	A	A	A	A	G	A	G	A	A	G	G	G	G	G	G	G	A	G	G	G	G	G	A
wsnp_Ex_c1358_2602235	C/T	1D	121	+	NA	NA	NA	NA	NA	NA	T	T	C	T	T	T	T	T	T	T	T	C	T	C	T	C	C	C	C	C	T	C	T	C	C	T	T	T	C	T	T	T	C	T	T	T	T	T	C
wsnp_Ex_c1969_3705930	C/T	1D	121	+	NA	NA	NA	NA	NA	NA	T	T	C	T	T	T	T	T	T	T	T	C	T	C	T	C	T	T	T	T	T	C	T	C	C	T	T	T	T	T	T	T	C	T	T	T	T	T	C
wsnp_Ku_c3682_6786230	A/G	1D	121	+	NA	NA	NA	NA	NA	NA	G	G	A	G	G	G	G	G	G	G	G	A	G	A	G	A	A	A	A	A	G	A	G	A	A	G	G	G	A	G	G	G	A	G	G	G	G	G	A
wsnp_Ra_c2633_5017265	T/C	1D	121	+	NA	NA	NA	NA	NA	NA	C	T	T	T	T	T	T	T	C	T	T	T	T	T	T	T	T	T	T	T	T	T	T	T	T	T	T	T	T	C	T	T	T	T	T	T	T	T	T
Kukri_c8211_159	C/T	1D	144	+	NA	NA	NA	NA	NA	NA	T	C	C	C	C	C	T	C	C	C	C	T	C	C	T	T	T	T	T	T	C	T	C	C	T	T	C	C	T	T	C	C	C	C	C	C	T	C	T
Excalibur_c15692_532	T/G	1D	160	+	NA	NA	NA	NA	NA	NA	G	T	T	N	T	T	G	T	T	T	T	G	G	T	G	T	N	G	T	T	G	T	T	G	T	G	G	T	T	T	T	T	T	N	G	T	T	T	T
D_GB5Y7FA02I369B_378	C/T	1D	184	+	NA	NA	NA	NA	NA	NA	T	C	C	C	C	C	C	C	C	C	C	C	C	C	C	C	C	C	C	C	T	C	C	T	C	C	C	C	C	C	C	C	C	C	C	C	C	C	C
Ex_c6145_833	A/G	1D	184	+	NA	NA	NA	NA	NA	NA	A	A	G	A	A	A	A	A	A	A	A	A	A	A	A	A	A	A	A	A	A	A	A	A	A	A	A	A	A	A	A	A	G	A	A	A	A	A	A
Excalibur_c55959_651	A/G	1D	184	+	NA	NA	NA	NA	NA	NA	A	A	A	A	A	A	A	A	A	A	A	A	A	A	A	A	A	A	A	A	A	A	A	A	A	A	A	A	A	A	A	A	A	A	A	A	A	A	G
RM875_c7752_145	T/G	1D	184	+	NA	NA	NA	NA	NA	NA	T	T	G	T	T	T	T	T	T	T	T	T	T	T	T	T	T	T	T	T	T	T	T	T	T	T	T	T	T	T	T	T	G	T	T	T	T	T	T
RM875_c7752_2913	A/G	1D	184	+	NA	NA	NA	NA	NA	NA	A	A	G	A	A	A	A	A	A	A	A	A	A	A	A	A	A	A	A	A	A	A	A	A	A	A	A	A	A	A	A	A	G	A	A	A	A	A	A
Excalibur_c24303_1145	A/C	1D	240	+	NA	NA	NA	NA	NA	NA	C	C	A	C	C	C	C	C	C	C	C	C	C	C	C	C	C	C	C	C	C	C	C	C	C	C	C	C	C	A	C	C	A	C	C	C	C	C	C
Excalibur_c48750_124	A/G	1D	240	+	NA	NA	NA	NA	NA	NA	G	G	A	G	G	G	G	G	G	G	G	G	G	G	G	G	G	G	G	G	G	G	G	G	G	G	G	G	G	A	G	G	A	G	G	G	G	G	G
D_F5XZDLF01A85DT_301	G/A	1D	271	+	NA	NA	NA	NA	NA	NA	G	G	G	G	G	G	G	G	G	G	A	G	G	G	G	G	G	G	G	G	G	G	G	G	G	G	G	G	G	G	G	A	G	G	G	G	G	G	G
IAAV7510	A/G	1D	271	+	NA	NA	NA	NA	NA	NA	A	A	A	A	A	A	A	A	A	A	G	A	A	A	A	A	A	A	A	A	A	A	A	A	A	A	A	A	A	A	A	G	A	A	A	A	A	A	A
IMX9354	T/C	1D	271	+	NA	NA	NA	NA	NA	NA	T	T	T	T	T	T	T	T	T	T	C	T	T	T	T	T	T	T	T	T	T	T	T	T	T	T	T	T	T	T	T	C	T	T	T	T	T	T	T
RM875_c48997_1160	C/T	1D	481	+	NA	NA	NA	NA	NA	NA	T	T	T	C	C	C	T	C	C	T	T	C	T	T	T	C	C	C	C	C	T	C	T	C	T	T	T	C	C	C	T	T	C	T	C	T	C	C	C
wsnp_CAP8_c458_368125	G/A	1D	481	+	NA	NA	NA	NA	NA	NA	A	A	A	G	G	G	A	G	G	A	A	G	A	A	A	G	G	G	G	G	A	G	A	G	A	A	A	G	G	G	A	A	G	A	G	A	G	G	G
wsnp_BE424100D_Ta_1_1	T/C	1D	512	+	NA	NA	NA	NA	NA	NA	C	T	T	T	T	T	T	T	T	T	T	T	T	C	T	T	T	T	T	T	T	T	T	T	T	T	T	T	T	T	T	T	T	T	T	T	T	T	T
RM875_rep_c105196_532	A/G	1D	551	+	NA	NA	NA	NA	NA	NA	G	G	G	A	A	A	G	A	N	G	G	G	A	G	G	A	A	A	G	A	G	A	G	A	G	G	G	A	A	A	G	G	A	G	G	G	A	A	G
IAAV678	A/G	1D	559	+	NA	NA	NA	NA	NA	NA	G	A	A	A	A	A	A	A	A	A	A	A	A	G	A	A	A	A	A	A	A	A	A	A	A	A	A	A	A	A	A	A	A	A	A	A	A	A	A
RM875_c33279_526	G/A	1D	590	+	NA	NA	NA	NA	NA	NA	G	G	G	G	G	G	G	G	G	G	G	A	G	G	G	A	G	G	G	G	G	A	G	G	G	G	G	G	G	G	G	G	G	G	G	G	G	G	G
wsnp_Ku_c53270_57959459	C/T	1D	590	+	NA	NA	NA	NA	NA	NA	C	C	C	C	C	C	C	C	C	C	C	T	C	C	C	T	C	C	C	C	C	T	C	C	C	C	C	C	C	C	C	C	C	C	C	C	C	C	C
RM875_c54260_127	C/T	1D	694	+	NA	NA	NA	NA	NA	NA	T	T	C	C	C	C	C	C	T	C	T	C	T	T	C	T	C	C	T	C	C	C	C	T	T	C	T	C	C	T	C	C	C	C	C	T	C	C	T
wsnp_Ku_c7266_12551048	T/G	1D	694	+	NA	NA	NA	NA	NA	NA	G	G	T	T	T	T	T	T	G	T	G	T	G	G	T	G	T	T	G	T	T	T	T	G	G	T	G	T	T	G	T	T	T	T	T	G	T	T	G
BS00022768_51	G/A	1D	702	+	NA	NA	NA	NA	NA	NA	G	A	G	G	G	G	G	G	A	G	A	G	A	A	G	A	N	G	A	G	G	N	G	A	A	N	A	G	G	A	N	N	N	N	G	A	N	G	A
Excalibur_c48317_242	C/T	1D	710	+	NA	NA	NA	NA	NA	NA	C	T	C	C	C	C	C	C	T	C	T	C	T	T	C	T	C	C	T	C	C	C	C	T	T	C	T	C	C	T	C	C	C	C	C	T	C	C	T
Excalibur_c50856_63	C/T	1D	710	+	NA	NA	NA	NA	NA	NA	C	T	C	C	C	C	C	C	T	C	T	C	T	T	C	T	N	C	T	C	C	C	N	T	T	C	T	C	C	C	C	C	N	C	C	T	C	C	T
IAAV5841	A/G	1D	710	+	NA	NA	NA	NA	NA	NA	A	G	A	A	A	A	A	A	G	A	G	A	G	G	A	G	A	A	G	A	A	A	A	G	G	A	G	A	A	G	A	A	A	A	A	G	A	A	G
IAAV7473	C/T	1D	710	+	NA	NA	NA	NA	NA	NA	C	T	C	C	C	C	C	C	T	C	T	C	T	T	C	T	C	C	T	C	C	C	C	T	T	C	T	C	C	C	C	C	C	C	C	T	C	C	T
RM875_c87321_108	C/T	1D	710	+	NA	NA	NA	NA	NA	NA	C	T	C	C	C	C	C	C	T	C	T	C	T	T	C	T	C	C	T	C	C	C	C	T	T	C	T	C	C	T	C	C	C	C	C	T	C	C	T
wsnp_Ex_c12447_19847242	A/G	1D	710	+	NA	NA	NA	NA	NA	NA	A	G	A	A	A	A	A	A	G	A	G	A	G	G	A	G	A	A	G	A	A	A	A	G	G	A	G	A	A	A	A	A	A	A	A	G	A	A	G
wsnp_Ex_c18665_27541568	C/T	1D	710	+	NA	NA	NA	NA	NA	NA	C	T	C	C	C	C	C	C	T	C	T	C	T	T	C	T	C	C	T	C	C	C	C	T	T	C	T	C	C	T	C	C	C	C	C	T	C	C	T
wsnp_Ex_rep_c66423_64641115	T/C	1D	710	+	NA	NA	NA	NA	NA	NA	T	C	T	T	T	T	T	T	C	T	C	T	C	C	T	C	T	T	C	T	T	T	T	C	C	T	C	T	T	C	T	T	T	T	T	C	T	T	C
RM875_c1211_3475	G/T	1D	718	+	NA	NA	NA	NA	NA	NA	G	G	G	G	G	G	G	G	G	G	G	G	N	G	G	G	N	G	G	G	G	G	G	G	G	G	N	G	N	N	N	N	G	G	G	G	G	G	G
Ra_c1211_1656	T/C	1D	718	+	NA	NA	NA	NA	NA	NA	T	T	T	T	T	T	T	T	T	T	T	T	T	T	T	T	T	T	T	T	T	T	T	T	T	T	T	T	T	T	T	T	T	T	T	T	T	T	T
Ra_c3045_1739	T/G	1D	734	+	NA	NA	NA	NA	NA	NA	T	T	T	T	T	T	T	T	T	T	T	T	T	T	T	T	T	T	T	T	T	T	T	T	T	T	T	T	T	T	T	T	T	T	T	T	T	T	T
Excalibur_c53900_86	C/T	1D	746	+	NA	NA	NA	NA	NA	NA	C	C	C	C	C	C	C	C	C	C	C	C	C	C	C	C	C	C	C	C	C	C	C	C	C	C	C	C	C	C	C	C	C	C	C	C	C	C	C
wsnp_Ex_c9577_15855968	T/C	1D	746	+	NA	NA	NA	NA	NA	NA	T	T	T	T	T	T	T	T	T	T	T	T	T	T	T	T	T	T	T	T	T	T	T	T	T	T	T	T	T	T	T	T	T	T	T	T	T	T	T
wsnp_Ex_c16429_24929065	T/C	1D	761	+	NA	NA	NA	NA	NA	NA	T	T	T	T	T	T	T	T	T	T	T	T	T	T	T	T	T	T	T	T	T	T	T	T	T	T	T	T	T	T	T	T	T	T	T	T	T	T	T
wsnp_Ra_c17989_26960545	T/C	1D	761	+	NA	NA	NA	NA	NA	NA	T	T	T	T	T	T	T	T	T	T	T	T	T	T	T	T	T	T	T	T	T	T	T	T	T	T	T	T	T	T	T	T	T	T	T	T	T	T	T
Ra_c11906_1441	G/A	1D	777	+	NA	NA	NA	NA	NA	NA	G	G	G	G	G	G	G	G	G	G	G	G	G	G	G	G	G	G	G	G	G	G	G	G	G	G	G	G	G	G	G	G	G	G	G	G	G	G	G
Excalibur_c8301_1555	G/A	1D	810	+	NA	NA	NA	NA	NA	NA	G	G	G	G	G	G	G	G	G	G	G	G	G	G	G	G	G	G	G	G	G	G	G	G	G	G	G	G	G	G	G	G	G	G	G	G	G	G	A
RFL_Contig4705_3207	T/C	1D	810	+	NA	NA	NA	NA	NA	NA	T	T	T	T	T	T	T	T	T	T	T	T	T	T	T	T	T	T	T	T	T	T	T	T	T	T	T	T	T	T	T	T	T	T	T	T	T	T	C
RM875_c55026_311	T/C	1D	810	+	NA	NA	NA	NA	NA	NA	T	T	T	T	T	T	T	T	T	T	T	T	T	T	T	T	T	T	T	T	T	T	T	T	T	T	T	T	T	T	T	T	T	T	T	T	T	T	T
wsnp_Ex_rep_c111610_93458148	T/C	1D	810	+	NA	NA	NA	NA	NA	NA	T	T	T	T	T	T	T	T	T	T	T	T	T	T	T	T	T	T	T	T	T	T	T	T	T	T	T	T	T	T	T	T	T	T	T	T	T	T	C
wsnp_Ku_c26635_36605013	T/C	1D	810	+	NA	NA	NA	NA	NA	NA	T	T	T	T	T	T	T	T	T	T	T	T	T	T	T	T	T	T	T	T	T	T	T	T	T	T	T	T	T	T	T	T	T	T	T	T	T	T	T
wsnp_Ku_c40309_48558476	T/C	1D	810	+	NA	NA	NA	NA	NA	NA	T	T	T	T	T	T	T	T	T	T	T	T	T	T	T	T	T	T	T	T	T	T	T	T	T	T	T	T	T	T	T	T	T	T	T	T	T	T	C
wsnp_Ra_rep_c70864_68811253	A/G	1D	810	+	NA	NA	NA	NA	NA	NA	A	A	A	A	A	A	A	A	A	A	A	A	A	A	A	A	A	A	A	A	A	A	A	A	A	A	A	A	A	A	A	A	A	A	A	A	A	A	A
BS00003816_51	C/T	1D	826	+	NA	NA	NA	NA	NA	NA	T	T	C	C	C	T	C	C	T	T	T	C	T	T	T	T	C	C	C	C	C	T	T	C	T	C	T	C	C	C	C	C	C	C	C	T	C	C	C
BS00022188_51	C/T	1D	1023	+	NA	NA	NA	NA	NA	NA	T	C	C	C	C	C	T	C	C	C	T	C	C	T	C	C	C	C	C	C	C	C	C	C	C	C	C	C	C	T	T	C	C	C	C	C	C	C	C
Tdurum_contig10036_1614	T/C	1D	1031	+	NA	NA	NA	NA	NA	NA	C	C	T	T	C	C	T	T	C	T	C	T	T	C	T	T	T	T	T	C	T	T	C	C	T	T	T	C	C	C	C	C	C	T	T	C	C	C	C
RM875_c51493_471	T/C	1D	1216	+	NA	NA	NA	NA	NA	NA	T	T	T	T	T	T	T	T	T	T	T	T	T	T	T	T	T	T	T	T	T	T	T	T	T	T	T	T	T	T	T	T	T	T	T	T	T	T	T
BobWhite_c14422_282	A/G	1D	1287	+	NA	NA	NA	NA	NA	NA	A	A	A	G	A	A	A	G	A	G	A	A	A	A	A	G	A	A	A	A	A	G	A	A	A	A	A	A	A	A	A	A	A	G	G	A	A	G	A
IAAV279	C/T	1D	1287	+	NA	NA	NA	NA	NA	NA	C	C	C	T	C	C	C	T	C	T	C	C	C	C	C	T	C	C	C	C	C	T	C	C	C	C	C	C	C	C	C	C	C	T	T	C	C	T	C
Excalibur_c27873_266	C/T	1D	1295	+	NA	NA	NA	NA	NA	NA	C	C	C	T	C	C	C	T	C	T	C	C	C	C	C	T	C	C	C	C	C	T	C	C	C	C	C	C	C	C	C	C	C	T	T	C	C	T	C
RM875_c24317_1015	C/T	1D	1311	+	NA	NA	NA	NA	NA	NA	C	C	C	T	C	C	C	T	C	T	C	C	C	C	C	T	C	C	C	C	C	T	C	C	C	C	C	C	C	C	C	C	C	T	T	C	C	T	C
BS00022654_51	C/T	1D	1358	+	NA	NA	NA	NA	NA	NA	C	C	C	T	C	C	C	T	C	T	C	C	C	C	C	T	C	C	C	C	C	T	C	C	C	C	C	C	C	C	C	C	C	T	T	C	C	T	C
BS00009738_51	G/A	1D	1397	+	NA	NA	NA	NA	NA	NA	G	G	G	A	G	G	G	A	G	A	G	G	G	G	G	A	G	G	G	G	G	A	G	G	G	G	G	G	G	G	G	G	G	A	A	G	G	A	G
BobWhite_c33208_98	G/T	1D	1397	+	NA	NA	NA	NA	NA	NA	G	G	G	T	G	G	G	T	G	T	G	G	G	G	G	T	G	G	G	G	G	T	G	G	G	G	G	G	G	G	G	G	G	T	T	G	G	T	G
Tdurum_contig29915_167	C/A	1D	1397	+	NA	NA	NA	NA	NA	NA	C	C	C	A	C	C	C	A	C	A	C	C	C	C	C	A	C	C	C	C	C	A	C	C	C	C	C	C	C	C	C	C	C	A	A	C	C	A	C
BobWhite_rep_c63205_143	C/T	1D	1436	+	NA	NA	NA	NA	NA	NA	C	C	C	T	C	C	C	T	C	T	C	C	C	C	C	T	C	C	C	C	C	T	C	C	C	C	C	C	C	C	C	C	C	T	T	C	C	T	C
RFL_Contig174_406	G/A	2A	8	+	NA	NA	NA	NA	NA	NA	A	G	A	A	A	G	A	A	G	A	G	A	A	A	G	A	G	G	G	A	G	A	G	G	A	G	A	A	G	G	G	G	A	A	G	G	G	A	G
wsnp_Ex_c19516_28481857	C/T	2A	8	+	NA	NA	NA	NA	NA	NA	T	C	T	T	T	C	T	T	C	T	C	T	T	T	C	T	C	C	C	T	C	T	C	C	T	C	T	T	C	C	C	C	T	T	C	C	C	T	C
wsnp_Ku_c23598_33524490	A/C	2A	8	+	NA	NA	NA	NA	NA	NA	C	A	C	C	C	A	C	C	A	C	A	C	C	C	A	C	A	A	A	C	A	C	A	A	N	C	C	C	A	C	A	A	C	C	A	A	A	C	A
wsnp_Ex_c11950_19164191	T/C	2A	31	+	NA	NA	NA	NA	NA	NA	T	T	T	T	T	T	T	T	T	T	T	T	T	T	T	T	T	T	T	T	T	T	T	T	T	C	T	T	T	C	T	T	T	T	T	T	T	T	T
Kukri_c33374_1048	T/C	2A	40	+	NA	NA	NA	NA	NA	NA	T	T	T	T	T	T	T	T	T	T	T	T	T	T	T	T	T	T	T	T	T	T	T	C	T	C	T	T	T	C	T	T	T	T	T	T	T	T	T
wsnp_Ku_c33374_42877546	T/C	2A	40	+	NA	NA	NA	NA	NA	NA	T	T	T	T	T	T	T	T	T	T	T	T	T	T	T	T	T	T	T	T	T	T	T	C	T	C	T	T	T	C	T	T	T	T	T	T	T	T	T
BS00003867_51	C/T	2A	105	+	NA	NA	NA	NA	NA	NA	T	C	C	C	C	T	T	C	C	C	C	C	T	T	T	T	T	T	T	C	C	T	T	T	T	T	T	C	C	C	C	C	C	C	T	C	C	T	C
BS00021706_51	A/G	2A	105	+	NA	NA	NA	NA	NA	NA	A	A	A	A	A	A	A	A	G	A	A	A	A	A	A	A	A	A	A	A	A	A	A	A	A	A	A	A	A	A	A	A	A	A	A	A	A	A	A
CAP12_c259_307	C/T	2A	105	+	NA	NA	NA	NA	NA	NA	C	C	C	C	C	C	C	C	C	C	C	C	C	C	C	C	C	C	C	C	C	C	C	C	C	C	C	C	C	C	C	C	C	C	C	C	C	C	C
Excalibur_c12177_285	G/A	2A	105	+	NA	NA	NA	NA	NA	NA	A	G	G	G	G	A	A	G	G	G	G	G	A	A	A	A	A	A	A	G	G	A	A	A	A	A	A	G	G	G	G	G	G	G	A	G	G	A	G
IMX6178	T/C	2A	105	+	NA	NA	NA	NA	NA	NA	T	T	T	T	T	T	T	T	T	T	T	T	T	T	T	T	T	T	T	T	T	T	T	T	T	T	T	T	T	T	T	T	T	T	T	T	T	T	T
Kukri_c23195_266	T/G	2A	105	+	NA	NA	NA	NA	NA	NA	T	T	T	T	T	T	T	T	T	T	T	T	T	T	T	T	T	T	T	T	T	T	T	T	T	T	T	T	T	T	T	T	T	T	T	T	T	T	T
Kukri_c3882_2021	G/T	2A	105	+	NA	NA	NA	NA	NA	NA	T	G	G	G	G	T	T	G	G	G	G	G	T	T	T	T	T	T	T	G	G	T	T	T	T	T	T	G	G	G	G	G	G	G	T	G	G	T	G
RM875_c15909_686	T/C	2A	105	+	NA	NA	NA	NA	NA	NA	T	T	T	T	T	T	T	T	T	T	T	T	T	T	T	T	T	T	T	T	T	T	T	T	T	T	T	T	T	T	T	T	T	T	T	T	T	T	T
RM875_c26214_505	G/A	2A	105	+	NA	NA	NA	NA	NA	NA	G	G	G	G	G	G	G	G	G	G	G	G	G	G	G	G	N	G	G	G	G	G	G	G	G	G	G	G	G	G	G	G	G	G	G	G	G	G	G
RM875_c47161_100	C/A	2A	105	+	NA	NA	NA	NA	NA	NA	C	C	C	C	C	C	C	C	C	C	C	C	C	C	C	C	C	C	C	C	C	C	C	C	C	C	C	C	C	C	C	C	C	C	C	C	C	C	C
RM875_c829_1143	T/C	2A	105	+	NA	NA	NA	NA	NA	NA	T	T	T	T	T	T	T	T	T	T	T	T	T	T	T	T	T	T	T	T	T	T	T	T	T	T	T	T	T	T	T	T	T	T	T	T	T	T	T
RM875_rep_c88665_100	T/C	2A	105	+	NA	NA	NA	NA	NA	NA	C	T	T	T	T	C	C	T	T	T	T	T	C	C	C	C	C	C	C	T	T	C	C	C	C	C	C	T	T	T	T	T	T	T	C	T	T	C	T
RM875_rep_c88665_52	T/C	2A	105	+	NA	NA	NA	NA	NA	NA	C	T	T	T	T	C	C	T	T	T	T	T	C	C	C	C	C	C	C	T	T	C	C	C	C	C	C	T	T	T	T	T	T	T	C	T	T	C	T
Tdurum_contig63196_123	G/A	2A	105	+	NA	NA	NA	NA	NA	NA	G	G	G	G	G	G	G	G	G	G	G	G	G	G	G	G	G	G	G	G	G	G	G	G	G	G	G	G	G	G	G	G	G	G	G	G	G	G	G
wsnp_BF201235A_Ta_2_4	G/A	2A	105	+	NA	NA	NA	NA	NA	NA	A	G	G	G	G	A	A	G	G	G	G	G	A	A	A	A	A	A	A	G	G	A	A	A	A	A	A	G	G	G	G	G	G	G	A	G	G	A	G
wsnp_Ex_c101374_86744680	G/A	2A	105	+	NA	NA	NA	NA	NA	NA	G	G	G	G	G	G	A	G	G	G	G	G	A	N	G	G	G	G	G	G	G	G	N	G	G	G	G	G	G	G	G	G	G	N	G	G	G	G	G
wsnp_RFL_Contig1951_1127302	C/T	2A	105	+	NA	NA	NA	NA	NA	NA	C	N	C	C	C	C	C	C	C	C	N	C	C	C	C	C	C	C	C	C	C	C	C	C	C	C	C	C	C	C	N	N	C	C	C	C	C	C	C
wsnp_RFL_Contig3790_4082085	G/A	2A	105	+	NA	NA	NA	NA	NA	NA	A	G	G	G	G	A	A	G	G	G	G	G	A	A	A	A	A	A	A	G	G	A	A	A	A	A	A	G	G	G	G	G	G	G	A	G	G	A	G
BobWhite_c2022_245	G/A	2A	181	+	NA	NA	NA	NA	NA	NA	G	G	G	G	G	G	G	G	G	G	G	G	G	G	G	G	N	G	G	G	G	G	G	A	G	G	G	G	G	A	G	G	G	G	G	G	G	G	G
CAP11_c2293_200	G/A	2A	181	+	NA	NA	NA	NA	NA	NA	G	A	A	G	G	G	A	G	G	G	G	G	A	G	A	G	A	A	G	A	G	G	A	A	G	A	A	G	A	A	A	A	A	A	A	A	A	A	G
CAP8_rep_c8022_270	C/T	2A	181	+	NA	NA	NA	NA	NA	NA	C	C	T	C	C	C	C	C	C	C	C	C	C	T	C	C	C	C	C	T	C	C	C	C	C	C	C	C	T	T	C	C	T	C	C	C	T	C	C
Kukri_c42095_196	A/C	2A	181	+	NA	NA	NA	NA	NA	NA	A	A	A	A	A	A	A	A	A	A	A	A	A	C	A	A	A	A	A	A	A	A	A	A	A	A	A	A	A	C	A	A	A	A	A	A	A	A	A
RM875_c11652_544	T/C	2A	181	+	NA	NA	NA	NA	NA	NA	T	T	T	T	T	T	T	T	T	T	T	T	T	T	T	T	T	T	T	T	T	T	T	C	T	T	T	T	T	C	T	T	T	T	T	T	T	T	T
RM875_c14082_2606	A/G	2A	181	+	NA	NA	NA	NA	NA	NA	A	A	A	A	A	A	A	A	A	A	A	A	A	G	A	A	A	A	A	A	A	A	A	A	A	A	A	A	A	G	A	A	A	A	A	A	A	A	A
RM875_c62936_139	A/G	2A	181	+	NA	NA	NA	NA	NA	NA	A	A	G	A	A	A	A	A	A	A	A	A	A	G	A	A	A	A	A	G	A	A	A	A	A	A	A	A	G	G	A	A	G	A	A	A	G	A	A
RM875_rep_c111906_144	A/G	2A	181	+	NA	NA	NA	NA	NA	NA	G	A	A	A	A	A	A	A	A	A	A	A	A	G	A	A	A	A	A	A	A	A	A	A	A	A	A	A	A	G	A	A	A	A	A	A	A	A	G
Tdurum_contig42153_5854	T/G	2A	181	+	NA	NA	NA	NA	NA	NA	G	T	T	T	T	T	T	T	T	T	T	T	T	G	T	T	T	T	T	T	T	T	T	T	T	T	T	T	T	G	T	T	T	T	T	T	T	T	G
Tdurum_contig42153_7329	C/T	2A	181	+	NA	NA	NA	NA	NA	NA	N	C	C	C	C	C	C	C	C	C	C	C	C	T	C	C	C	C	C	C	C	C	C	C	C	C	C	C	C	T	C	C	C	C	C	C	C	C	T
wsnp_Ex_rep_c93362_82371891	T/C	2A	181	+	NA	NA	NA	NA	NA	NA	T	T	C	T	T	T	T	T	T	T	T	T	T	T	T	T	T	T	T	C	T	T	T	T	T	T	T	T	C	C	T	T	C	T	T	T	C	T	T
wsnp_Ex_c61879_61748626	A/G	2A	189	+	NA	NA	NA	NA	NA	NA	A	G	A	A	A	A	G	A	A	A	A	A	G	G	A	G	N	G	A	A	G	N	A	A	N	G	N	A	A	G	G	N	A	G	A	G	A	G	N
BS00004724_51	G/A	2A	204	+	NA	NA	NA	NA	NA	NA	G	G	G	G	G	G	G	G	G	G	G	G	G	A	A	A	G	G	A	G	A	A	A	G	A	G	G	A	G	G	G	G	G	G	A	G	G	G	A
BS00022982_51	A/G	2A	212	+	NA	NA	NA	NA	NA	NA	A	G	G	G	G	G	G	G	A	G	A	A	G	G	G	G	G	G	A	G	G	G	G	A	G	G	G	G	G	A	G	G	G	G	G	G	G	G	A
BS00073381_51	C/T	2A	212	+	NA	NA	NA	NA	NA	NA	C	T	T	T	T	T	T	T	C	T	C	C	T	T	T	T	T	T	C	T	T	T	T	C	T	T	T	T	T	C	T	T	T	T	T	T	T	T	C
Excalibur_c92241_336	T/G	2A	212	+	NA	NA	NA	NA	NA	NA	T	G	G	G	G	G	G	G	T	G	T	T	G	G	G	G	G	G	T	G	G	G	G	T	G	G	G	G	G	T	G	G	G	G	G	G	G	G	T
GENE-0749_215	T/C	2A	212	+	NA	NA	NA	NA	NA	NA	T	C	C	C	C	C	C	C	T	C	T	T	C	C	C	C	C	C	T	C	C	C	C	T	C	C	C	C	C	T	C	C	C	C	C	C	C	C	T
RM875_rep_c78744_228	T/G	2A	212	+	NA	NA	NA	NA	NA	NA	T	T	T	T	T	T	T	T	T	T	G	G	T	T	T	T	T	T	G	T	T	T	T	G	T	T	T	T	T	T	T	T	T	T	T	T	T	T	G
wsnp_Ex_c15740_24096817	G/A	2A	212	+	NA	NA	NA	NA	NA	NA	G	A	A	A	A	A	A	A	G	A	G	G	A	A	A	A	A	A	G	A	A	A	A	G	A	A	A	A	A	G	A	A	A	A	A	A	A	A	G
Tdurum_contig11803_306	T/C	2A	281	+	NA	NA	NA	NA	NA	NA	T	T	T	C	C	C	T	C	T	C	T	C	T	T	T	T	T	T	C	C	C	T	T	T	T	C	T	C	T	T	T	T	T	C	T	T	C	T	T
Tdurum_contig11803_475	T/C	2A	281	+	NA	NA	NA	NA	NA	NA	T	T	T	C	C	C	T	C	T	C	T	C	T	T	T	T	T	T	C	C	C	T	T	T	T	C	T	C	T	T	T	T	T	C	T	T	C	T	T
Tdurum_contig11803_850	C/T	2A	281	+	NA	NA	NA	NA	NA	NA	C	C	C	T	T	T	C	T	C	T	C	T	C	C	C	C	C	C	T	T	T	C	C	C	C	T	C	T	C	C	C	C	C	T	C	C	T	C	C
wsnp_Ex_c19556_28530231	C/T	2A	281	+	NA	NA	NA	NA	NA	NA	C	C	C	C	C	C	C	C	C	C	C	C	C	C	C	C	C	C	T	C	T	C	C	C	C	C	C	C	C	C	C	C	C	C	C	C	C	C	C
BobWhite_c26374_339	A/G	2A	289	+	NA	NA	NA	NA	NA	NA	A	A	A	A	A	A	G	A	A	A	A	A	G	A	G	A	G	G	G	A	G	A	G	G	A	A	G	A	A	A	G	A	A	A	G	A	A	G	A
wsnp_Ex_c2033_3814035	T/C	2A	296	+	NA	NA	NA	NA	NA	NA	T	T	T	T	T	T	C	T	T	T	T	T	T	T	T	T	T	T	C	T	C	T	T	T	T	T	T	T	T	T	T	T	T	T	T	T	T	T	T
BS00022332_51	T/C	2A	412	+	NA	NA	NA	NA	NA	NA	T	T	T	C	C	C	C	C	T	C	T	T	T	T	T	C	T	T	T	C	T	C	T	C	C	T	T	C	T	T	T	T	T	T	T	T	T	T	T
BS00091830_51	T/C	2A	481	+	NA	NA	NA	NA	NA	NA	C	T	T	T	T	T	C	T	T	T	T	T	T	C	T	T	T	T	T	T	T	C	T	T	C	T	T	T	C	T	T	T	C	T	T	T	T	C	T
Excalibur_c61806_213	C/T	2A	481	+	NA	NA	NA	NA	NA	NA	T	C	C	C	C	C	C	C	C	C	C	C	C	C	C	C	C	C	C	C	T	T	N	T	C	C	C	C	C	T	C	C	C	C	C	C	C	C	C
wsnp_Ex_c59373_60260876	A/G	2A	481	+	NA	NA	NA	NA	NA	NA	A	A	A	A	A	A	G	A	A	A	A	A	A	G	A	A	A	A	A	A	A	A	A	A	G	A	A	A	G	A	A	A	G	A	A	A	A	G	A
RM875_c17787_274	T/C	2A	571	+	NA	NA	NA	NA	NA	NA	T	T	C	C	C	C	T	C	T	C	T	T	C	T	T	T	C	C	C	T	T	T	T	T	T	T	C	C	T	T	T	T	T	T	T	T	C	T	T
RM875_c4015_2175	C/T	2A	571	+	NA	NA	NA	NA	NA	NA	C	C	T	T	T	T	C	T	C	T	C	C	T	C	C	C	T	T	T	C	C	C	C	C	C	C	T	T	C	C	C	C	C	C	C	C	T	C	C
wsnp_Ex_c15822_24204224	G/T	2A	589	+	NA	NA	NA	NA	NA	NA	T	G	T	T	T	T	T	T	T	T	G	T	T	T	T	T	T	T	T	T	T	T	T	T	T	T	T	T	T	G	T	G	T	T	T	G	T	T	G
BS00083146_51	G/A	2A	597	+	NA	NA	NA	NA	NA	NA	A	G	A	A	A	A	A	A	A	A	G	A	A	A	A	A	A	A	A	A	A	A	A	A	A	A	A	A	A	G	A	G	A	A	A	G	A	A	G
BobWhite_c1611_1685	C/T	2A	597	+	NA	NA	NA	NA	NA	NA	T	C	C	C	C	C	C	C	C	C	C	C	C	C	C	C	C	C	C	C	C	T	C	C	C	C	C	C	C	C	C	C	C	C	C	C	T	C	C
TA004602-1630	G/A	2A	597	+	NA	NA	NA	NA	NA	NA	A	G	A	A	A	A	G	A	G	A	G	A	A	G	G	A	A	A	A	A	A	A	G	G	G	A	A	A	G	G	G	G	G	A	G	G	A	G	G
Tdurum_contig47258_1039	T/C	2A	597	+	NA	NA	NA	NA	NA	NA	C	T	C	C	C	C	T	C	T	C	T	C	C	T	T	C	C	C	C	C	C	C	T	T	T	C	C	C	T	T	T	T	T	C	T	T	C	T	T
wsnp_Ku_c15567_24223777	C/T	2A	597	+	NA	NA	NA	NA	NA	NA	T	C	T	T	T	T	C	T	C	T	C	T	T	C	C	T	T	T	T	T	T	T	C	C	C	T	T	T	C	C	C	C	C	T	C	C	T	C	C
wsnp_Ku_c15567_24224486	C/A	2A	597	+	NA	NA	NA	NA	NA	NA	A	C	A	A	A	A	C	A	C	A	C	A	A	C	C	A	A	A	A	A	A	A	C	C	C	A	A	A	C	C	C	C	C	A	C	C	A	C	C
BS00021739_51	G/A	2A	643	+	NA	NA	NA	NA	NA	NA	G	G	G	G	G	G	G	G	A	G	G	G	G	G	G	G	G	G	G	G	G	G	G	G	A	G	G	G	G	G	G	G	G	G	G	G	A	G	G
BS00036766_51	T/C	2A	643	+	NA	NA	NA	NA	NA	NA	C	T	C	C	C	C	C	C	T	C	T	T	C	C	T	C	C	C	T	C	C	C	T	C	C	C	C	C	C	C	C	T	C	C	T	T	T	C	T
BS00079443_51	G/A	2A	643	+	NA	NA	NA	NA	NA	NA	G	G	G	G	G	G	G	G	A	G	G	G	G	G	G	G	G	G	G	G	G	G	G	G	A	G	G	G	G	G	G	G	G	G	G	G	A	G	G
BS00089457_51	A/G	2A	643	+	NA	NA	NA	NA	NA	NA	A	A	A	A	A	A	A	A	A	A	A	G	A	A	A	A	A	A	A	G	A	A	A	A	A	A	A	A	A	A	A	A	A	A	A	A	A	A	G
BobWhite_c14476_80	G/A	2A	643	+	NA	NA	NA	NA	NA	NA	G	G	G	G	G	G	G	G	G	G	G	G	G	G	G	G	G	G	G	G	G	G	G	G	G	G	G	G	G	G	G	G	G	G	G	G	G	G	G
BobWhite_c35700_56	C/A	2A	643	+	NA	NA	NA	NA	NA	NA	C	C	C	C	C	C	C	C	C	C	C	A	C	C	C	C	C	C	C	C	C	C	C	C	C	C	C	C	C	C	C	C	C	C	C	C	C	C	C
BobWhite_rep_c64680_305	T/C	2A	643	+	NA	NA	NA	NA	NA	NA	T	T	T	T	T	T	T	T	T	T	T	C	T	T	T	T	T	T	C	T	T	T	T	T	C	T	T	T	T	T	T	T	T	T	T	T	T	T	T
Ex_c721_2127	G/A	2A	643	+	NA	NA	NA	NA	NA	NA	G	G	G	G	G	G	G	G	G	A	G	A	G	G	G	A	G	G	G	G	A	G	G	G	A	G	G	G	G	G	G	G	G	G	G	G	G	G	G
Ex_c721_2374	T/C	2A	643	+	NA	NA	NA	NA	NA	NA	T	T	T	T	T	T	T	T	T	C	T	C	T	T	T	C	T	T	T	T	C	T	T	T	C	T	T	T	T	T	T	T	T	T	T	T	T	T	T
Excalibur_c12169_1088	A/G	2A	643	+	NA	NA	NA	NA	NA	NA	A	A	A	A	A	A	A	A	A	A	A	G	A	A	A	A	A	A	A	A	A	A	A	A	G	A	A	A	A	A	A	A	A	A	A	A	A	A	A
Excalibur_c15733_252	C/T	2A	643	+	NA	NA	NA	NA	NA	NA	T	C	T	T	T	T	T	T	C	T	C	C	T	T	T	T	T	T	C	T	T	T	T	T	T	T	T	T	T	T	T	C	T	T	T	C	C	T	C
Excalibur_c21269_176	G/A	2A	643	+	NA	NA	NA	NA	NA	NA	G	G	G	G	G	G	G	G	G	G	G	A	G	G	G	G	G	G	A	G	G	G	G	G	A	G	G	G	G	G	G	G	G	G	G	G	G	G	G
Excalibur_c37649_125	C/T	2A	643	+	NA	NA	NA	NA	NA	NA	T	C	T	T	T	T	T	T	C	T	C	C	T	T	C	T	T	T	C	T	T	T	C	T	T	T	T	T	T	T	T	C	T	T	C	C	C	T	C
Excalibur_c50934_159	G/A	2A	643	+	NA	NA	NA	NA	NA	NA	G	G	G	G	G	G	G	G	G	A	G	A	G	G	G	A	G	G	G	G	A	G	G	G	A	G	G	G	G	G	G	G	G	G	G	G	G	G	G
Excalibur_c6808_541	T/C	2A	643	+	NA	NA	NA	NA	NA	NA	T	T	T	T	T	T	T	T	T	T	T	T	T	T	T	T	T	T	T	T	T	T	T	T	C	T	T	T	T	T	T	T	T	T	T	T	T	T	T
Excalibur_rep_c111743_194	C/T	2A	643	+	NA	NA	NA	NA	NA	NA	T	C	T	T	T	T	T	T	C	T	C	C	T	T	T	T	T	T	C	T	T	T	T	T	T	T	T	T	T	T	T	C	T	T	T	C	C	T	C
IAAV2376	G/A	2A	643	+	NA	NA	NA	NA	NA	NA	G	G	G	G	G	G	G	G	G	A	G	A	G	G	G	A	G	G	G	G	A	G	G	G	A	G	G	G	G	G	G	G	G	G	G	G	G	G	G
IMX2067	G/A	2A	643	+	NA	NA	NA	NA	NA	NA	G	G	G	G	G	G	G	G	G	G	G	G	G	G	G	G	G	G	G	G	G	G	G	G	A	G	G	G	G	G	G	G	G	G	G	G	G	G	G
JG_c936_115	C/T	2A	643	+	NA	NA	NA	NA	NA	NA	C	C	C	T	T	T	C	T	T	T	C	T	C	C	T	T	C	C	T	T	T	C	T	T	C	C	C	T	T	T	T	C	T	C	T	C	T	T	C
Ku_c57425_413	G/A	2A	643	+	NA	NA	NA	NA	NA	NA	G	G	G	G	G	G	G	G	A	G	G	G	G	G	A	A	G	G	G	A	A	G	A	A	G	G	G	G	A	A	A	G	A	G	A	G	A	A	G
Kukri_c24852_466	T/C	2A	643	+	NA	NA	NA	NA	NA	NA	T	T	T	T	T	T	T	T	C	T	T	C	T	T	T	T	T	T	C	T	T	T	T	T	C	T	T	T	T	T	T	T	T	T	T	T	C	T	T
Kukri_c40035_258	T/C	2A	643	+	NA	NA	NA	NA	NA	NA	T	T	T	T	T	T	T	T	T	T	T	C	T	T	T	T	T	T	C	T	T	T	T	T	C	T	T	T	T	T	T	T	T	T	T	T	C	T	T
Kukri_c441_891	A/G	2A	643	+	NA	NA	NA	NA	NA	NA	A	A	A	A	A	A	A	A	A	A	A	G	A	A	A	A	A	A	A	A	A	A	A	A	A	A	A	A	A	A	A	A	A	A	A	A	A	A	A
Kukri_c44442_274	A/C	2A	643	+	NA	NA	NA	NA	NA	NA	A	A	A	A	A	A	A	A	A	A	A	C	A	A	A	A	A	A	A	A	A	A	A	A	A	A	A	A	A	A	A	A	A	A	A	A	A	A	A
RM875_c13116_541	G/A	2A	643	+	NA	NA	NA	NA	NA	NA	A	G	A	A	A	A	A	A	G	A	G	G	A	A	A	A	A	A	G	A	A	A	A	A	A	A	A	A	A	A	A	G	A	A	A	G	G	A	G
RM875_c20700_853	A/G	2A	643	+	NA	NA	NA	NA	NA	NA	G	A	G	G	G	G	G	G	A	G	A	A	G	G	G	G	G	G	A	G	G	G	G	G	G	G	G	G	G	G	G	A	G	G	G	A	A	G	A
RM875_c24517_558	T/C	2A	643	+	NA	NA	NA	NA	NA	NA	T	T	T	T	T	T	T	T	C	T	T	C	T	T	T	T	T	T	C	T	T	T	T	T	C	T	T	T	T	T	T	T	T	T	T	T	C	T	T
RM875_c25986_82	T/C	2A	643	+	NA	NA	NA	NA	NA	NA	T	T	T	T	T	T	T	T	T	T	T	C	T	T	T	T	T	T	T	T	T	T	T	T	C	T	T	T	T	T	T	T	T	T	T	T	T	T	T
RM875_rep_c119471_174	A/G	2A	643	+	NA	NA	NA	NA	NA	NA	A	A	G	G	G	G	A	G	G	A	A	G	G	A	A	A	G	G	G	A	A	A	A	A	G	G	G	G	A	A	A	A	A	G	A	A	A	G	A
RM875_rep_c70093_1079	A/G	2A	643	+	NA	NA	NA	NA	NA	NA	A	A	A	A	A	A	A	A	A	A	A	A	A	A	A	A	A	A	A	A	A	A	A	A	A	A	A	A	A	A	A	A	A	A	A	A	G	A	A
RM875_rep_c71350_1712	G/A	2A	643	+	NA	NA	NA	NA	NA	NA	A	G	G	G	G	G	A	G	G	G	G	G	G	A	G	G	G	G	A	G	G	A	G	A	G	G	G	G	A	A	A	G	A	G	G	G	G	G	A
RM875_rep_c73925_276	T/G	2A	643	+	NA	NA	NA	NA	NA	NA	T	T	T	T	T	T	T	T	G	T	T	T	T	T	T	T	T	T	T	T	T	T	T	T	G	T	T	T	T	T	T	T	T	T	T	T	G	T	T
TA001792-1026	A/G	2A	643	+	NA	NA	NA	NA	NA	NA	A	A	A	A	A	A	A	A	A	A	A	A	A	A	A	A	A	A	A	A	A	A	A	A	A	A	A	A	A	A	A	A	A	A	A	A	A	A	A
TA013564-0487	G/A	2A	643	+	NA	NA	NA	NA	NA	NA	G	G	G	G	G	G	G	G	G	A	G	A	G	G	G	A	G	G	G	G	A	G	G	G	A	G	G	G	G	G	G	G	G	G	G	G	G	G	G
Tdurum_contig27887_55	C/A	2A	643	+	NA	NA	NA	NA	NA	NA	C	C	C	C	C	C	C	C	C	C	C	A	C	C	C	C	C	C	C	A	C	C	C	C	C	C	C	C	C	C	C	C	C	C	C	C	C	C	A
Tdurum_contig45580_1717	A/G	2A	643	+	NA	NA	NA	NA	NA	NA	A	A	A	A	A	A	A	A	A	A	A	G	A	A	A	A	A	A	G	A	A	A	A	A	G	A	A	A	A	A	A	A	A	A	A	A	A	A	A
Tdurum_contig48302_532	G/A	2A	643	+	NA	NA	NA	NA	NA	NA	A	G	A	A	A	A	A	A	G	A	G	G	A	A	A	A	A	A	G	A	A	A	A	A	A	A	A	A	A	A	A	G	A	A	A	G	G	A	G
Tdurum_contig5311_67	G/A	2A	643	+	NA	NA	NA	NA	NA	NA	A	G	A	A	A	A	A	A	G	A	G	G	A	A	A	A	A	A	G	A	A	A	A	A	A	A	A	A	A	A	A	G	A	A	A	G	G	A	G
Tdurum_contig82812_213	A/G	2A	643	+	NA	NA	NA	NA	NA	NA	G	A	G	G	G	G	G	G	A	G	A	A	G	G	G	G	G	G	A	G	G	G	G	G	G	G	G	G	G	G	G	A	G	G	G	A	A	G	A
Tdurum_contig93884_223	G/A	2A	643	+	NA	NA	NA	NA	NA	NA	G	G	G	G	G	G	G	G	G	G	G	A	G	G	G	G	G	G	A	G	G	G	G	G	A	G	G	G	G	G	G	G	G	G	G	G	G	G	G
Tdurum_contig9731_121	A/C	2A	643	+	NA	NA	NA	NA	NA	NA	C	A	C	C	C	C	C	C	A	C	A	A	C	C	C	C	C	C	A	C	C	C	C	C	C	C	C	C	C	C	C	A	C	C	C	A	A	C	A
wsnp_CAP11_c1787_968410	A/G	2A	643	+	NA	NA	NA	NA	NA	NA	A	A	A	A	A	A	A	A	A	A	A	A	A	A	A	A	A	A	A	A	A	A	A	A	A	A	A	A	A	A	A	A	A	A	A	A	A	A	A
wsnp_CAP11_rep_c8768_3788007	G/T	2A	643	+	NA	NA	NA	NA	NA	NA	G	G	G	G	G	G	G	G	G	G	G	G	G	G	G	G	G	G	G	G	G	G	G	G	G	G	G	G	G	G	G	G	G	G	G	G	T	G	G
wsnp_CAP12_c901_472535	A/G	2A	643	+	NA	NA	NA	NA	NA	NA	A	A	A	A	A	A	A	A	A	A	A	A	A	A	A	A	A	A	A	A	A	A	A	A	A	A	A	A	A	A	A	A	A	A	A	A	G	A	A
wsnp_Ex_c20370_29434410	T/C	2A	643	+	NA	NA	NA	NA	NA	NA	T	T	T	T	T	T	T	T	T	C	T	C	T	T	T	C	T	T	T	T	C	T	T	T	C	T	T	T	T	T	T	T	T	T	T	T	T	T	T
wsnp_Ex_c36242_44232305	G/A	2A	643	+	NA	NA	NA	NA	NA	NA	G	G	G	G	G	G	G	G	G	A	G	A	G	G	G	A	G	G	G	G	A	G	G	G	A	G	G	G	G	G	G	G	G	G	G	G	G	G	G
wsnp_Ex_c41913_48628389	C/T	2A	643	+	NA	NA	NA	NA	NA	NA	C	C	C	C	C	C	C	C	C	T	C	T	C	C	C	T	C	C	C	C	T	C	C	C	T	C	C	C	C	C	C	C	C	C	C	C	C	C	C
wsnp_Ex_c60588_60977198	G/A	2A	643	+	NA	NA	NA	NA	NA	NA	G	A	G	G	G	G	G	G	G	A	A	A	G	G	G	A	G	G	G	G	A	G	G	G	G	G	G	G	G	G	G	A	G	G	G	A	G	G	G
wsnp_Ex_rep_c101526_86881496	T/C	2A	643	+	NA	NA	NA	NA	NA	NA	T	T	T	C	C	C	T	C	C	C	T	C	T	T	C	C	T	T	C	C	C	T	C	C	T	T	T	C	C	C	C	T	C	T	C	T	C	C	T
wsnp_Ex_rep_c69124_68035485	A/G	2A	643	+	NA	NA	NA	NA	NA	NA	A	G	A	A	A	A	A	A	A	G	G	G	A	A	A	G	A	A	A	A	G	A	A	A	A	A	A	A	A	A	A	G	A	A	A	G	A	A	A
wsnp_JD_c12088_12411845	G/A	2A	643	+	NA	NA	NA	NA	NA	NA	G	G	G	G	G	G	G	G	G	G	G	G	G	G	G	G	G	G	G	G	G	G	G	G	G	G	G	G	G	G	G	G	G	G	G	G	A	G	G
CAP11_c1716_97	C/T	2A	651	+	NA	NA	NA	NA	NA	NA	C	C	C	C	C	C	C	C	C	C	C	C	C	C	C	C	C	C	C	C	C	C	C	C	C	C	C	C	C	C	C	C	C	C	C	C	C	C	C
GENE-1350_36	T/C	2A	651	+	NA	NA	NA	NA	NA	NA	T	T	T	T	T	C	T	T	T	T	T	T	T	T	C	T	T	T	T	T	T	T	C	C	T	T	T	C	C	C	C	T	C	T	C	T	C	T	T
Ku_c59581_1412	A/G	2A	651	+	NA	NA	NA	NA	NA	NA	A	A	A	A	A	G	A	A	A	A	A	A	A	A	G	A	A	A	A	A	A	A	G	G	A	A	A	G	G	G	G	A	G	A	G	A	G	A	A
Kukri_c57491_156	T/C	2A	651	+	NA	NA	NA	NA	NA	NA	T	T	T	T	T	C	T	T	T	T	T	T	T	T	C	T	T	T	T	T	T	T	C	C	T	T	T	C	C	C	C	T	C	T	C	T	C	T	T
RM875_c41194_218	A/G	2A	651	+	NA	NA	NA	NA	NA	NA	A	A	A	A	A	G	A	A	A	A	A	A	A	A	G	A	A	A	A	A	A	A	G	G	A	A	A	G	G	G	G	A	G	A	G	A	G	A	A
Ra_c22880_760	A/G	2A	651	+	NA	NA	NA	NA	NA	NA	A	A	A	A	A	G	A	A	A	A	A	A	A	A	G	A	A	A	A	A	A	A	G	G	A	A	A	G	G	G	G	A	G	A	G	A	G	A	A
Ra_c71628_188	A/G	2A	651	+	NA	NA	NA	NA	NA	NA	A	A	A	A	A	G	A	A	A	A	A	A	A	A	G	A	A	A	A	A	A	A	G	G	A	A	A	G	G	G	G	A	G	A	G	A	G	A	A
wsnp_Ex_c42815_49298013	A/G	2A	651	+	NA	NA	NA	NA	NA	NA	A	A	A	A	A	A	A	A	A	A	A	A	A	A	G	A	A	A	A	A	A	A	G	G	A	A	A	G	G	G	G	A	G	A	G	A	G	A	A
wsnp_Ex_rep_c103255_88258450	C/T	2A	651	+	NA	NA	NA	NA	NA	NA	C	T	C	C	C	C	C	C	C	C	T	C	C	C	C	C	C	C	C	C	C	C	C	T	C	C	C	C	T	T	T	T	T	C	C	T	T	C	C
wsnp_Ex_rep_c66615_64916114	T/C	2A	651	+	NA	NA	NA	NA	NA	NA	T	T	T	T	T	C	T	T	T	T	T	T	T	T	C	T	T	T	T	T	T	T	C	C	T	T	T	C	C	C	C	T	C	T	C	T	C	T	T
wsnp_Ex_rep_c66615_64916512	C/T	2A	651	+	NA	NA	NA	NA	NA	NA	C	C	C	C	C	T	C	C	C	C	C	C	C	C	T	C	C	C	C	C	C	C	T	T	C	C	C	T	T	T	T	C	T	C	T	C	T	C	C
wsnp_Ex_rep_c66809_65185215	C/T	2A	651	+	NA	NA	NA	NA	NA	NA	C	C	C	C	C	T	C	C	C	C	C	C	C	C	T	C	C	C	C	C	C	C	T	T	C	C	C	T	T	T	T	C	T	C	T	C	T	C	C
wsnp_Ex_rep_c67264_65795361	T/C	2A	651	+	NA	NA	NA	NA	NA	NA	C	T	T	T	T	T	C	T	T	T	T	T	T	C	C	T	T	T	T	T	T	C	C	C	T	T	T	T	C	C	C	T	C	T	C	T	C	T	T
BS00040336_51	G/T	2A	658	+	NA	NA	NA	NA	NA	NA	T	G	G	G	G	G	G	G	T	G	G	T	G	T	G	T	G	G	T	T	G	T	G	G	T	G	G	G	G	T	G	G	G	G	G	G	G	G	G
BS00041707_51	G/A	2A	658	+	NA	NA	NA	NA	NA	NA	A	G	G	G	G	G	G	G	A	G	G	A	G	A	G	A	G	G	A	A	G	A	G	A	A	G	G	G	G	A	G	G	G	G	G	G	G	G	G
BS00067806_51	C/T	2A	658	+	NA	NA	NA	NA	NA	NA	T	C	C	C	C	C	C	C	T	C	C	C	C	T	C	T	C	C	T	T	C	T	C	C	T	C	C	C	C	T	C	C	C	C	C	C	C	C	C
BS00085765_51	T/C	2A	658	+	NA	NA	NA	NA	NA	NA	C	T	T	T	T	T	T	T	C	T	T	C	T	C	T	C	T	T	C	C	T	C	T	T	C	T	T	T	T	C	T	T	T	T	T	T	T	T	T
BobWhite_c28819_733	C/T	2A	658	+	NA	NA	NA	NA	NA	NA	T	C	C	C	C	C	C	C	T	C	C	T	C	T	C	T	C	C	T	T	C	T	C	C	T	C	C	C	C	T	C	C	C	C	C	C	C	C	C
CAP12_c6044_69	C/T	2A	658	+	NA	NA	NA	NA	NA	NA	T	C	C	C	C	C	C	C	T	C	C	T	C	T	C	T	C	C	T	T	C	T	C	C	T	C	C	C	C	T	C	C	C	C	C	C	C	C	C
Excalibur_c84687_162	G/A	2A	658	+	NA	NA	NA	NA	NA	NA	G	G	A	A	A	G	G	A	G	G	G	G	A	G	G	G	A	A	G	G	G	G	G	G	G	A	A	G	G	G	G	G	G	A	G	G	G	A	G
GENE-1213_138	C/A	2A	658	+	NA	NA	NA	NA	NA	NA	A	C	C	C	C	C	C	C	A	C	C	A	C	A	C	A	C	C	A	A	C	A	C	C	A	C	C	C	C	A	C	C	C	C	C	C	C	C	C
RM875_c7137_1922	C/T	2A	658	+	NA	NA	NA	NA	NA	NA	T	C	C	C	C	C	C	C	T	C	C	T	C	T	C	T	C	C	T	T	C	T	C	C	T	C	C	C	C	T	C	C	C	C	C	C	C	C	C
Tdurum_contig10579_790	T/G	2A	658	+	NA	NA	NA	NA	NA	NA	G	T	T	T	T	T	T	T	G	T	T	G	T	G	T	G	T	T	G	G	T	G	T	T	G	T	T	T	T	G	T	T	T	T	T	T	T	T	T
wsnp_BE403597A_Ta_2_1	G/A	2A	658	+	NA	NA	NA	NA	NA	NA	A	G	G	G	G	G	G	G	A	G	G	G	G	A	G	A	G	G	A	A	G	A	G	G	A	G	G	G	G	A	G	G	G	G	G	G	G	G	G
BS00049644_51	A/G	2A	666	+	NA	NA	NA	NA	NA	NA	G	A	G	G	G	G	A	G	G	G	A	G	G	G	G	G	G	G	G	G	A	G	G	A	G	G	G	G	A	G	A	A	A	G	G	A	A	G	A
BobWhite_c4743_63	G/A	2A	666	+	NA	NA	NA	NA	NA	NA	G	G	G	G	G	G	G	G	G	G	G	G	G	G	G	G	G	G	G	G	G	G	G	G	G	G	G	G	G	G	G	G	G	G	G	G	G	G	G
Excalibur_c28017_641	A/C	2A	666	+	NA	NA	NA	NA	NA	NA	A	C	C	C	C	C	A	C	A	C	C	C	C	A	C	A	C	C	A	A	A	A	C	A	A	C	C	C	C	C	C	C	C	C	C	C	C	C	C
wsnp_CAP8_c2677_1394934	T/G	2A	666	+	NA	NA	NA	NA	NA	NA	T	G	G	G	G	G	T	G	T	G	G	G	G	T	G	T	G	G	T	T	T	T	G	T	T	G	G	G	G	G	G	G	G	G	G	G	G	G	G
BS00040337_51	T/C	2A	674	+	NA	NA	NA	NA	NA	NA	C	T	T	T	T	T	T	T	C	T	T	C	T	C	T	C	T	T	C	C	T	C	T	T	C	T	T	T	T	C	T	T	T	T	T	T	T	T	T
BobWhite_c28819_517	T/C	2A	674	+	NA	NA	NA	NA	NA	NA	C	T	T	T	T	T	T	T	C	T	T	C	T	C	T	C	T	T	C	C	T	C	T	T	C	T	T	T	T	C	T	T	T	T	T	T	T	T	T
Excalibur_c1793_97	A/C	2A	674	+	NA	NA	NA	NA	NA	NA	C	A	A	A	A	A	A	A	C	A	A	C	A	C	A	C	A	A	C	C	A	C	A	A	C	A	A	A	A	C	A	A	A	A	A	A	A	A	A
Kukri_c9713_1999	T/C	2A	674	+	NA	NA	NA	NA	NA	NA	C	T	T	T	T	T	T	T	C	T	T	C	T	C	T	C	T	T	C	C	T	C	T	T	C	T	T	T	T	C	T	T	T	T	T	T	T	T	T
RM875_c63975_307	C/T	2A	674	+	NA	NA	NA	NA	NA	NA	T	C	C	C	C	C	C	C	T	C	C	T	C	T	C	T	C	C	T	T	C	T	C	C	T	C	C	C	C	T	C	C	C	C	C	C	C	C	C
RM875_c992_718	T/C	2A	674	+	NA	NA	NA	NA	NA	NA	C	T	T	T	T	T	T	T	C	T	T	C	T	C	T	C	T	T	C	C	T	C	T	T	C	T	T	T	T	C	T	T	T	T	T	T	T	T	T
wsnp_BE406351A_Ta_2_2	C/T	2A	674	+	NA	NA	NA	NA	NA	NA	C	T	T	T	T	T	T	T	C	T	T	C	T	C	T	C	T	T	C	C	T	C	T	C	C	T	T	T	T	C	T	T	C	T	T	T	T	T	C
wsnp_BE406351A_Ta_2_3	A/G	2A	674	+	NA	NA	NA	NA	NA	NA	G	A	A	A	A	A	A	A	G	A	A	G	A	G	A	G	A	A	G	G	A	G	A	A	G	A	A	A	A	G	A	A	A	A	A	A	A	A	A
wsnp_Ex_c28204_37349164	G/A	2A	674	+	NA	NA	NA	NA	NA	NA	G	A	A	A	A	G	A	A	G	A	A	G	A	G	G	G	A	A	G	G	A	G	G	G	G	A	A	G	A	G	A	A	G	A	G	A	A	A	G
BS00022377_51	C/T	2A	762	+	NA	NA	NA	NA	NA	NA	T	T	C	T	T	T	C	T	T	C	T	C	C	T	C	T	C	C	C	C	C	T	C	C	T	C	C	C	T	T	T	T	C	C	C	T	T	T	C
BS00039406_51	T/C	2A	762	+	NA	NA	NA	NA	NA	NA	C	C	T	C	C	C	T	C	C	T	C	T	T	C	T	C	T	T	T	T	T	C	T	T	C	T	T	T	C	C	C	C	T	T	T	C	C	C	T
BS00070004_51	G/A	2A	762	+	NA	NA	NA	NA	NA	NA	A	A	G	A	A	A	G	A	A	G	A	G	G	A	G	A	G	G	G	G	G	A	G	G	A	G	G	G	A	A	A	A	G	G	G	A	A	A	G
BS00070005_51	T/C	2A	762	+	NA	NA	NA	NA	NA	NA	C	C	T	C	C	C	T	C	C	T	C	T	T	C	T	C	T	T	T	T	T	C	T	T	C	T	T	T	C	C	C	C	T	T	T	C	C	C	T
BS00110587_51	G/T	2A	762	+	NA	NA	NA	NA	NA	NA	T	T	G	T	T	T	G	T	T	G	T	G	G	T	G	T	G	G	G	G	G	T	G	G	T	G	G	G	T	T	T	T	G	G	G	T	T	T	G
Excalibur_c34964_326	G/A	2A	762	+	NA	NA	NA	NA	NA	NA	G	G	A	G	G	G	A	G	G	A	G	A	A	G	A	G	A	A	A	A	A	G	A	A	G	A	A	A	G	G	G	G	A	A	A	G	G	G	A
RFL_Contig3780_644	T/C	2A	762	+	NA	NA	NA	NA	NA	NA	C	C	T	C	C	C	T	C	C	T	C	T	T	C	T	C	T	T	T	T	T	C	T	T	C	T	T	T	C	C	C	C	T	T	T	C	C	C	T
RM875_c35521_185	T/C	2A	762	+	NA	NA	NA	NA	NA	NA	C	C	T	C	C	C	T	C	C	T	C	T	T	C	T	C	T	T	T	T	T	C	T	T	C	T	T	T	C	C	C	C	T	T	T	C	C	C	T
RM875_rep_c69987_930	T/C	2A	762	+	NA	NA	NA	NA	NA	NA	C	C	T	C	C	C	T	C	C	T	C	T	T	C	T	C	T	T	T	T	T	C	T	T	C	T	T	T	C	C	C	C	T	T	T	C	C	C	T
BobWhite_c17403_635	T/C	2A	802	+	NA	NA	NA	NA	NA	NA	T	T	T	T	T	T	T	T	T	C	T	T	T	T	C	T	T	T	T	T	T	T	C	T	T	T	C	T	T	T	T	T	T	T	T	T	T	T	C
CAP12_rep_c6956_169	C/T	2A	802	+	NA	NA	NA	NA	NA	NA	T	C	T	T	T	T	T	T	T	T	C	T	T	C	C	T	T	T	T	T	T	T	C	T	T	T	C	T	T	T	C	C	T	T	T	C	T	T	C
Excalibur_c6660_746	T/C	2A	802	+	NA	NA	NA	NA	NA	NA	T	T	C	C	C	C	C	C	C	C	T	C	C	T	C	T	C	C	T	C	C	T	C	C	T	C	C	C	C	T	T	T	T	C	C	T	C	C	C
GENE-1381_132	T/C	2A	802	+	NA	NA	NA	NA	NA	NA	T	T	C	C	C	C	T	C	C	C	T	T	C	T	C	T	C	C	T	T	T	T	C	C	T	C	C	C	C	T	T	T	T	C	C	T	C	C	C
IAAV2218	C/T	2A	802	+	NA	NA	NA	NA	NA	NA	C	C	T	T	T	T	C	T	T	T	C	C	T	C	T	C	T	T	C	C	C	C	T	T	C	T	T	T	T	C	C	C	C	T	T	C	T	T	T
Ku_c8927_2075	C/T	2A	802	+	NA	NA	NA	NA	NA	NA	C	C	T	T	T	T	C	T	T	T	C	C	T	C	T	C	T	T	C	C	C	C	T	T	C	T	T	T	T	C	C	C	C	T	T	C	T	T	T
Kukri_c29170_680	G/A	2A	802	+	NA	NA	NA	NA	NA	NA	G	G	A	A	A	A	A	A	A	A	G	A	A	G	A	G	A	A	G	A	A	G	A	A	A	A	A	A	A	G	G	G	G	A	A	G	A	A	A
Kukri_c29170_702	T/C	2A	802	+	NA	NA	NA	NA	NA	NA	T	T	T	T	T	T	C	T	T	T	T	C	T	T	T	T	T	T	T	C	C	T	T	T	T	T	T	T	T	T	T	T	T	T	T	T	T	T	T
Kukri_c62142_683	G/T	2A	802	+	NA	NA	NA	NA	NA	NA	T	G	T	T	T	T	T	T	T	T	G	T	T	G	T	T	T	T	G	G	T	T	T	T	G	T	T	T	T	T	G	G	T	T	T	G	T	T	T
Kukri_c7193_5892	A/G	2A	802	+	NA	NA	NA	NA	NA	NA	A	A	G	G	G	G	A	G	G	G	A	A	G	A	G	A	G	G	A	G	A	A	G	G	A	G	G	G	G	A	A	A	A	G	G	A	G	G	G
RM875_c21906_247	G/A	2A	802	+	NA	NA	NA	NA	NA	NA	A	G	G	G	G	G	G	G	G	A	G	G	G	G	A	A	G	G	G	G	G	A	A	G	G	G	A	G	G	A	G	G	A	G	G	G	G	G	A
RM875_c52458_454	C/T	2A	802	+	NA	NA	NA	NA	NA	NA	C	C	C	C	C	C	C	C	C	T	C	C	C	C	T	C	C	C	C	C	C	C	T	C	C	C	T	C	C	C	C	C	C	C	C	C	C	C	T
wsnp_Ex_c10084_16572374	C/T	2A	802	+	NA	NA	NA	NA	NA	NA	C	C	C	C	C	C	C	C	C	T	C	C	C	C	T	C	C	C	C	C	C	C	T	C	C	C	T	C	C	C	C	C	C	C	C	C	C	C	T
wsnp_Ku_c8927_15048149	A/C	2A	802	+	NA	NA	NA	NA	NA	NA	A	A	C	C	C	C	C	C	C	C	A	C	C	A	C	A	C	C	A	C	C	A	C	C	A	C	C	C	C	A	A	A	A	C	C	A	C	C	C
wsnp_be471201A_Ta_1_1	C/T	2A	802	+	NA	NA	NA	NA	NA	NA	T	C	C	C	C	C	C	C	C	C	C	C	C	C	C	T	C	C	C	C	C	T	C	C	T	C	C	C	C	T	C	C	T	C	C	C	C	C	C
BS00093201_51	A/G	2A	826	+	NA	NA	NA	NA	NA	NA	A	A	A	A	A	A	A	A	A	A	A	A	A	A	A	A	A	A	A	A	A	A	A	A	A	A	A	A	A	A	A	A	A	A	A	A	A	A	A
Excalibur_rep_c102052_721	C/T	2A	826	+	NA	NA	NA	NA	NA	NA	C	C	C	C	C	C	T	C	C	C	C	T	C	C	T	C	C	C	C	T	T	C	T	C	C	T	T	C	C	T	C	C	T	C	C	C	C	C	T
Excalibur_c3171_416	C/T	2A	833	+	NA	NA	NA	NA	NA	NA	T	T	T	T	T	T	T	T	T	T	T	C	T	T	T	T	T	T	T	T	T	T	T	T	T	T	C	T	T	T	T	T	T	C	T	T	T	T	T
wsnp_Ex_rep_c66358_64543401	A/G	2A	833	+	NA	NA	NA	NA	NA	NA	G	G	G	G	G	G	G	G	G	G	G	A	G	G	G	G	G	G	G	G	G	G	G	G	G	G	A	G	G	G	G	G	G	A	G	G	G	G	G
Kukri_c74165_204	C/T	2A	841	+	NA	NA	NA	NA	NA	NA	C	T	C	T	T	T	C	T	T	T	T	T	T	C	C	C	T	T	C	C	C	C	C	T	T	C	C	T	C	T	T	T	T	C	C	T	C	T	C
RM875_c42648_115	A/G	2A	841	+	NA	NA	NA	NA	NA	NA	A	A	A	A	A	A	A	A	A	A	A	G	A	A	A	A	A	A	A	A	A	A	A	A	A	A	A	A	A	G	A	A	G	A	A	A	A	A	A
BS00081506_51	C/T	2A	849	+	NA	NA	NA	NA	NA	NA	C	C	C	C	C	C	C	C	C	C	C	C	C	C	C	C	C	C	C	C	C	C	C	C	C	C	C	C	T	C	C	C	C	C	C	C	T	C	C
Excalibur_c685_165	C/T	2A	849	+	NA	NA	NA	NA	NA	NA	C	C	C	C	C	C	C	C	C	C	C	C	C	C	C	C	C	C	C	C	C	C	C	C	C	C	C	C	C	C	C	C	C	C	C	C	C	C	C
Tdurum_contig33398_106	G/A	2A	849	+	NA	NA	NA	NA	NA	NA	G	A	A	G	G	G	A	G	G	G	A	A	G	G	A	G	A	A	A	A	A	G	A	G	A	A	A	G	A	G	A	A	G	A	A	A	A	G	A
Kukri_rep_c104611_210	G/A	2A	857	+	NA	NA	NA	NA	NA	NA	G	G	G	G	G	G	G	G	G	G	G	A	G	G	G	G	G	G	G	G	G	G	G	G	G	G	A	G	G	G	G	G	G	A	G	G	G	G	G
wsnp_Ex_rep_c66358_64543218	T/C	2A	857	+	NA	NA	NA	NA	NA	NA	T	T	T	T	T	T	T	T	T	T	T	C	T	T	T	T	T	T	T	T	T	T	T	T	T	T	C	T	T	T	T	T	T	C	T	T	T	T	T
BobWhite_c16923_64	T/C	2A	881	+	NA	NA	NA	NA	NA	NA	T	T	C	C	C	C	C	C	C	C	T	T	C	T	T	T	C	C	C	C	C	T	T	C	C	T	C	C	C	T	C	T	T	C	T	T	C	C	T
Ku_c33884_267	A/G	2A	958	+	NA	NA	NA	NA	NA	NA	G	G	A	A	A	A	A	A	A	A	G	A	A	G	A	G	A	A	A	A	A	G	N	G	G	A	A	A	A	A	A	G	A	N	G	G	A	A	A
RM875_rep_c69619_145	T/C	2A	958	+	NA	NA	NA	NA	NA	NA	T	T	T	T	T	T	T	T	C	T	T	T	T	C	T	C	T	T	T	T	T	C	T	C	C	T	T	T	T	T	T	T	T	T	T	T	C	T	C
RM875_rep_c69619_78	C/A	2A	958	+	NA	NA	NA	NA	NA	NA	C	C	C	C	C	C	C	C	C	C	C	C	C	A	C	A	C	C	C	C	C	A	C	A	A	C	C	C	C	C	C	C	C	C	C	C	C	C	C
wsnp_CAP11_c1711_934478	A/G	2A	958	+	NA	NA	NA	NA	NA	NA	A	A	A	A	A	A	A	A	A	A	A	A	A	G	A	G	A	A	A	A	A	G	A	G	G	A	A	A	A	A	A	A	A	G	A	A	A	A	A
wsnp_Ex_c14953_23104041	A/G	2A	958	+	NA	NA	NA	NA	NA	NA	G	G	A	A	A	A	G	A	A	A	G	A	A	A	A	G	A	A	A	A	A	G	A	A	A	A	A	A	A	A	A	G	A	A	A	G	A	A	A
wsnp_RFL_Contig2763_2509104	T/C	2A	958	+	NA	NA	NA	NA	NA	NA	C	C	T	T	T	T	C	T	T	T	C	T	T	T	T	C	T	T	T	T	T	C	T	T	T	T	T	T	T	T	T	C	T	T	T	C	T	T	T
RM875_c19904_308	A/G	2A	981	+	NA	NA	NA	NA	NA	NA	A	A	G	A	A	G	A	A	G	A	A	A	A	A	G	A	G	G	A	A	A	A	G	A	A	G	A	G	G	G	G	A	A	N	G	A	G	G	G
wsnp_JD_c2578_3489735	C/T	2A	981	+	NA	NA	NA	NA	NA	NA	T	T	T	C	C	T	C	C	C	C	T	C	C	T	T	C	T	T	C	C	C	C	T	C	C	T	C	T	T	T	T	T	C	C	C	T	C	T	C
BS00011478_51	T/G	2A	999	+	NA	NA	NA	NA	NA	NA	T	T	T	T	T	T	T	T	G	T	T	T	T	T	T	G	T	T	T	T	T	T	T	G	G	T	T	T	T	T	T	T	T	G	T	T	G	T	T
Tdurum_contig93508_295	A/G	2A	999	+	NA	NA	NA	NA	NA	NA	A	A	A	A	A	A	A	A	G	A	A	A	A	A	A	G	A	A	A	A	A	A	A	G	G	A	A	A	A	A	A	A	A	G	A	A	G	A	A
BobWhite_c15766_562	C/T	2A	1014	+	NA	NA	NA	NA	NA	NA	C	C	C	T	T	T	N	T	C	T	C	T	T	C	C	C	N	C	C	T	T	C	T	C	C	C	T	T	C	C	C	C	C	C	N	C	C	T	C
Excalibur_c42110_210	G/A	2A	1022	+	NA	NA	NA	NA	NA	NA	G	G	G	G	G	G	G	G	G	G	G	G	G	G	G	G	G	G	G	G	G	G	G	G	G	G	G	G	G	A	G	G	G	A	G	G	G	G	G
Excalibur_c42110_66	C/T	2A	1022	+	NA	NA	NA	NA	NA	NA	C	C	C	C	C	C	C	C	C	C	C	C	C	C	C	C	C	C	C	C	C	C	C	C	C	C	C	C	C	T	C	C	C	T	C	C	C	C	C
wsnp_Ra_c66636_64922359	T/C	2A	1022	+	NA	NA	NA	NA	NA	NA	C	C	C	C	C	C	C	C	C	C	C	C	C	C	C	C	C	C	T	C	C	C	C	C	C	C	C	C	C	C	C	C	T	C	C	C	C	C	T
BS00022409_51	G/T	2A	1030	+	NA	NA	NA	NA	NA	NA	G	G	G	G	G	G	G	G	G	G	G	G	G	G	G	T	G	G	G	G	G	G	G	T	T	G	G	G	G	G	G	G	G	N	G	G	G	G	G
BS00030165_51	A/G	2A	1030	+	NA	NA	NA	NA	NA	NA	A	A	A	A	A	A	A	A	A	A	A	A	A	A	A	G	A	A	A	A	A	A	A	G	G	A	A	A	A	G	A	A	A	G	A	A	A	A	A
BobWhite_c31163_694	G/A	2A	1030	+	NA	NA	NA	NA	NA	NA	G	G	G	A	A	G	A	A	G	A	G	A	A	G	G	G	G	G	A	A	A	A	A	G	G	A	G	A	G	A	G	G	G	G	G	G	G	A	G
Excalibur_c8009_325	C/T	2A	1030	+	NA	NA	NA	NA	NA	NA	C	C	C	C	C	C	C	C	C	C	C	C	C	C	C	C	C	C	C	C	C	C	C	T	T	C	C	C	C	N	C	C	C	T	C	C	C	C	C
Kukri_rep_c68300_216	A/G	2A	1030	+	NA	NA	NA	NA	NA	NA	A	A	A	A	A	A	A	A	A	A	A	A	A	A	A	G	A	A	A	A	A	A	A	G	G	A	A	A	A	G	A	A	A	G	A	A	A	A	A
RFL_Contig927_1591	T/C	2A	1030	+	NA	NA	NA	NA	NA	NA	T	T	T	C	C	T	C	C	T	C	T	C	C	T	T	C	T	T	C	C	C	C	C	T	C	C	T	C	T	C	T	T	T	C	T	T	T	C	T
Tdurum_contig49145_914	G/A	2A	1030	+	NA	NA	NA	NA	NA	NA	G	A	G	G	G	G	G	G	G	G	A	G	G	G	G	A	G	G	G	G	G	G	G	A	A	G	G	G	G	G	G	A	G	G	A	A	G	G	G
Tdurum_contig6086_269	T/C	2A	1030	+	NA	NA	NA	NA	NA	NA	T	T	T	T	T	T	T	T	T	T	T	T	T	T	T	C	T	T	T	T	T	T	T	C	C	T	T	T	T	C	T	T	T	C	T	T	T	T	T
Tdurum_contig82404_354	A/G	2A	1030	+	NA	NA	NA	NA	NA	NA	A	A	A	G	G	A	G	G	A	G	A	G	G	A	A	G	A	A	G	G	G	G	G	A	G	G	A	G	A	G	A	A	A	G	A	A	A	G	A
Tdurum_contig86183_221	G/T	2A	1030	+	NA	NA	NA	NA	NA	NA	G	G	G	G	G	G	G	G	G	G	G	G	G	G	G	T	G	G	G	G	G	G	G	T	T	G	G	G	G	G	G	G	G	G	G	G	G	G	G
BS00000209_51	C/T	2A	1037	+	NA	NA	NA	NA	NA	NA	C	C	C	T	T	C	T	T	C	T	C	T	T	C	C	T	C	C	T	T	T	T	T	C	T	T	C	T	C	T	C	C	C	T	C	C	C	T	C
Tdurum_contig84245_154	T/C	2A	1037	+	NA	NA	NA	NA	NA	NA	T	T	T	C	C	T	C	C	T	C	T	C	C	T	T	C	T	T	T	C	C	C	C	T	C	C	T	C	T	C	T	T	T	N	T	T	T	C	T
RM875_c4609_1756	T/C	2A	1053	+	NA	NA	NA	NA	NA	NA	T	T	T	T	T	T	T	T	T	T	T	T	T	T	T	C	T	T	T	T	T	T	T	T	C	T	T	T	T	C	T	T	T	T	T	T	T	T	T
BS00065245_51	C/T	2A	1069	+	NA	NA	NA	NA	NA	NA	C	C	T	C	T	T	T	T	C	C	C	T	T	C	C	C	T	T	C	C	C	T	T	T	T	C	C	T	T	C	T	T	T	C	T	C	T	T	C
BobWhite_c5178_188	T/C	2A	1069	+	NA	NA	NA	NA	NA	NA	T	T	T	T	T	T	C	T	T	T	T	C	C	T	T	C	T	T	C	C	C	C	T	C	C	C	T	T	T	T	T	T	T	T	T	T	T	T	T
CAP8_c3129_381	G/A	2A	1069	+	NA	NA	NA	NA	NA	NA	A	A	G	G	G	G	G	G	G	G	A	G	G	A	G	A	G	G	A	G	A	G	G	G	G	G	A	G	G	A	G	G	G	A	G	A	G	G	G
Excalibur_c7971_712	G/A	2A	1069	+	NA	NA	NA	NA	NA	NA	G	G	G	G	G	G	G	G	G	G	G	G	G	G	G	A	G	G	A	G	A	G	G	G	G	G	A	G	G	A	G	G	G	G	G	G	G	G	G
Kukri_c21008_657	T/C	2A	1069	+	NA	NA	NA	NA	NA	NA	C	C	T	T	T	T	T	T	T	T	C	T	T	C	T	C	T	T	C	T	C	T	T	T	T	T	C	T	T	C	T	T	T	T	T	C	T	T	T
Kukri_c25632_86	T/C	2A	1069	+	NA	NA	NA	NA	NA	NA	T	T	T	T	T	T	T	T	T	T	T	T	T	T	T	C	T	T	C	T	C	T	T	T	T	T	C	T	T	C	T	T	T	T	T	T	T	T	T
Kukri_c44231_1576	T/C	2A	1069	+	NA	NA	NA	NA	NA	NA	T	T	T	T	T	T	T	T	T	T	T	T	T	T	T	C	T	T	C	T	C	T	T	T	T	T	C	T	T	C	T	T	T	C	T	T	T	T	T
RM875_c1043_258	G/A	2A	1069	+	NA	NA	NA	NA	NA	NA	G	G	G	G	G	G	G	G	G	G	G	G	G	G	G	G	G	G	G	G	G	G	G	G	G	G	A	G	G	G	G	G	G	G	G	G	G	G	G
RM875_c22328_1356	T/G	2A	1069	+	NA	NA	NA	NA	NA	NA	T	T	T	T	T	T	T	T	T	T	T	T	T	T	T	G	T	T	G	T	G	T	T	T	T	T	G	T	T	G	T	T	T	T	T	T	T	T	T
RM875_c35688_382	T/C	2A	1069	+	NA	NA	NA	NA	NA	NA	C	C	T	T	T	T	T	T	T	T	C	T	T	C	T	C	T	T	C	T	C	T	T	T	T	T	N	T	T	C	T	T	T	N	T	C	T	T	T
Tdurum_contig42282_10323	T/C	2A	1069	+	NA	NA	NA	NA	NA	NA	T	T	T	T	T	T	T	T	T	T	T	T	T	T	T	C	T	T	C	T	C	T	T	T	T	T	C	T	T	C	T	T	T	T	T	T	T	T	T
wsnp_Ex_c10555_17236072	A/G	2A	1069	+	NA	NA	NA	NA	NA	NA	A	A	A	A	A	A	A	A	A	A	A	A	A	A	A	G	A	A	G	A	G	A	A	A	A	A	G	A	A	G	A	A	A	G	A	A	A	A	A
wsnp_Ex_c14639_22695091	G/T	2A	1069	+	NA	NA	NA	NA	NA	NA	G	G	G	G	G	G	G	G	G	G	G	G	G	G	G	T	G	G	G	G	G	G	G	G	G	G	T	G	G	G	G	G	G	G	G	G	G	G	G
wsnp_Ex_c2137_4014287	G/T	2A	1069	+	NA	NA	NA	NA	NA	NA	T	T	G	G	T	T	G	T	G	G	T	G	G	T	G	T	G	G	T	G	G	G	G	G	G	G	G	T	G	T	T	T	G	G	T	T	G	T	G
wsnp_Ku_c16547_25454123	A/G	2A	1069	+	NA	NA	NA	NA	NA	NA	A	A	A	A	A	A	A	A	A	A	A	A	A	A	A	G	A	A	G	A	G	A	A	A	A	A	G	A	A	G	A	A	A	N	A	A	A	A	A
BS00094172_51	C/T	2A	1134	+	NA	NA	NA	NA	NA	NA	C	C	C	C	T	T	C	T	T	C	C	T	C	C	C	C	C	C	T	T	T	C	T	C	C	C	C	T	C	C	C	C	T	C	C	C	C	T	C
GENE-0676_322	C/T	2A	1134	+	NA	NA	NA	NA	NA	NA	T	T	C	C	T	T	T	T	T	C	C	T	C	T	T	C	C	C	T	T	T	C	T	C	C	C	T	T	C	T	C	C	C	C	C	T	C	T	C
Kukri_c3688_407	G/T	2A	1134	+	NA	NA	NA	NA	NA	NA	T	T	G	G	T	T	T	T	T	G	G	T	G	T	T	G	G	G	T	T	T	G	T	G	G	G	T	T	G	T	G	G	G	G	G	T	G	T	G
Kukri_c498_1817	C/T	2A	1134	+	NA	NA	NA	NA	NA	NA	C	C	C	C	T	T	C	T	T	C	C	T	C	C	C	C	C	C	T	T	T	C	T	C	C	C	C	T	C	C	C	C	T	C	C	C	C	T	C
Kukri_rep_c68068_95	G/A	2A	1134	+	NA	NA	NA	NA	NA	NA	G	G	G	G	A	A	G	A	G	G	G	G	G	G	G	G	G	G	A	A	G	G	A	G	G	G	G	A	G	G	G	G	G	G	G	G	G	A	G
RFL_Contig2972_2285	C/T	2A	1134	+	NA	NA	NA	NA	NA	NA	T	T	C	C	T	T	C	T	T	C	C	T	C	T	C	C	C	C	T	T	T	T	T	T	T	C	C	T	C	C	C	C	C	T	C	T	C	T	C
RM875_c68649_457	C/T	2A	1134	+	NA	NA	NA	NA	NA	NA	C	C	C	C	T	T	C	T	T	C	C	T	C	C	C	C	C	C	T	T	T	C	T	C	C	C	C	T	C	C	C	C	C	C	C	C	C	T	C
TA001167-0831	C/T	2A	1134	+	NA	NA	NA	NA	NA	NA	T	T	C	C	T	T	T	T	T	C	C	T	C	T	T	C	C	C	T	T	T	C	T	C	C	C	T	T	C	T	C	C	C	C	C	T	C	T	C
wsnp_Ex_c63909_62932437	C/T	2A	1134	+	NA	NA	NA	NA	NA	NA	C	C	C	C	T	T	C	T	T	C	C	T	C	C	C	C	C	C	T	T	T	C	T	C	C	C	C	T	C	C	C	C	C	C	C	C	C	T	C
wsnp_Ex_c63909_62932669	C/T	2A	1134	+	NA	NA	NA	NA	NA	NA	C	C	C	C	T	T	C	T	T	C	C	T	C	C	C	C	C	C	T	T	T	C	T	C	C	C	C	T	C	C	C	C	C	C	C	C	C	T	C
wsnp_Ex_c63909_62932893	G/A	2A	1134	+	NA	NA	NA	NA	NA	NA	G	G	G	G	A	A	G	A	A	G	G	A	G	G	G	G	G	G	A	A	A	G	A	G	G	G	G	A	G	G	G	G	G	G	G	G	G	A	G
wsnp_JD_c16948_15934352	C/T	2A	1134	+	NA	NA	NA	NA	NA	NA	T	T	C	C	T	T	T	T	T	C	C	T	C	T	T	C	C	C	T	T	T	C	T	C	C	C	T	T	C	T	C	C	C	C	C	T	C	T	C
wsnp_JD_c30_49073	G/A	2A	1134	+	NA	NA	NA	NA	NA	NA	G	G	G	G	A	A	G	A	A	G	G	A	G	G	G	G	G	G	A	A	A	G	A	G	G	G	G	A	G	G	G	G	A	G	G	G	G	A	G
wsnp_JD_c30_49876	C/T	2A	1134	+	NA	NA	NA	NA	NA	NA	C	C	C	C	T	T	C	T	T	C	C	T	C	C	C	C	C	C	T	T	T	C	T	C	C	C	C	T	C	C	C	C	T	C	C	C	C	T	C
wsnp_Ku_c3688_6797159	G/A	2A	1134	+	NA	NA	NA	NA	NA	NA	A	A	G	G	N	A	A	A	A	G	G	A	G	A	A	G	G	G	A	A	A	G	A	G	G	G	A	A	G	A	G	G	G	G	G	A	G	A	G
wsnp_Ku_c850_1758318	G/A	2A	1134	+	NA	NA	NA	NA	NA	NA	A	A	G	G	A	A	A	A	A	G	G	A	G	A	A	G	G	G	A	A	A	G	A	G	G	G	A	A	G	A	G	G	G	G	G	A	G	A	G
Tdurum_contig50839_593	T/C	2A	1164	+	NA	NA	NA	NA	NA	NA	T	T	T	T	C	C	T	C	T	T	T	T	T	T	T	C	T	T	C	C	T	T	C	T	T	T	T	C	T	C	T	T	T	C	T	T	T	C	T
BS00011539_51	T/C	2A	1172	+	NA	NA	NA	NA	NA	NA	T	T	T	T	T	T	T	T	T	T	T	T	T	T	T	C	T	T	C	C	C	T	T	T	T	T	T	T	T	C	T	T	T	N	T	T	T	T	T
BS00023075_51	G/A	2A	1172	+	NA	NA	NA	NA	NA	NA	G	G	G	G	G	G	G	G	G	G	G	G	G	G	G	A	G	G	G	A	G	A	G	A	A	G	A	G	G	G	G	G	G	N	G	G	G	G	G
BS00023202_51	G/T	2A	1172	+	NA	NA	NA	NA	NA	NA	G	G	G	G	G	G	T	G	G	G	G	T	T	G	G	T	G	G	T	T	T	T	G	T	T	T	T	G	G	G	G	G	G	G	G	G	G	G	G
BS00062869_51	G/A	2A	1172	+	NA	NA	NA	NA	NA	NA	G	G	G	G	A	A	G	A	G	G	G	G	G	G	G	G	G	G	G	A	G	A	A	A	A	G	G	A	G	G	G	G	G	G	G	G	G	A	G
BS00063368_51	T/C	2A	1172	+	NA	NA	NA	NA	NA	NA	T	T	T	C	C	C	T	C	T	C	T	T	T	T	C	T	T	T	T	T	T	T	C	T	T	T	T	C	T	T	C	C	T	N	C	T	T	C	C
BS00087932_51	G/T	2A	1172	+	NA	NA	NA	NA	NA	NA	T	T	G	G	G	G	G	G	G	G	T	G	G	T	G	T	G	G	T	G	T	G	G	G	G	G	T	G	G	T	G	G	G	T	G	T	G	G	G
BS00098033_51	T/C	2A	1172	+	NA	NA	NA	NA	NA	NA	T	T	T	T	C	C	T	C	T	T	T	T	T	T	T	T	T	T	T	N	T	C	C	C	C	T	T	C	T	T	T	T	T	T	T	T	T	C	T
BobWhite_c42181_327	G/A	2A	1172	+	NA	NA	NA	NA	NA	NA	G	G	G	G	G	G	G	G	G	G	G	G	G	G	G	A	G	G	G	G	G	G	G	G	G	G	G	G	G	G	G	G	G	A	G	G	G	G	G
Excalibur_c35919_107	A/G	2A	1172	+	NA	NA	NA	NA	NA	NA	A	A	A	A	A	A	A	A	A	A	A	A	A	A	A	G	A	A	A	G	A	A	A	A	A	A	A	A	A	A	A	A	A	A	A	A	A	A	A
Excalibur_c52319_257	C/T	2A	1172	+	NA	NA	NA	NA	NA	NA	C	C	C	C	C	C	C	C	C	C	C	C	C	C	C	C	C	C	C	C	C	C	C	C	C	C	C	C	C	C	C	C	C	C	C	C	C	C	C
Excalibur_c62106_387	G/A	2A	1172	+	NA	NA	NA	NA	NA	NA	A	A	G	G	G	G	G	G	G	G	A	G	G	A	G	A	G	G	A	G	A	G	G	G	G	G	A	G	G	A	G	G	G	G	G	A	G	G	G
Excalibur_c91176_326	G/A	2A	1172	+	NA	NA	NA	NA	NA	NA	G	G	G	G	G	G	G	G	G	G	G	G	G	G	G	A	G	G	A	G	A	G	G	G	G	G	A	G	G	A	A	A	G	A	G	G	G	G	G
IAAV5232	G/A	2A	1172	+	NA	NA	NA	NA	NA	NA	G	G	G	G	G	G	G	G	G	G	G	G	G	G	G	A	G	G	A	G	A	G	G	G	G	G	A	G	G	A	G	G	G	G	G	G	G	G	G
IAAV6102	C/T	2A	1172	+	NA	NA	NA	NA	NA	NA	C	C	C	C	C	C	C	C	C	C	C	C	C	C	C	T	C	C	T	C	T	C	C	C	C	C	T	C	C	T	C	C	C	C	C	C	C	C	C
Kukri_c53501_305	G/A	2A	1172	+	NA	NA	NA	NA	NA	NA	A	A	G	G	A	A	G	A	G	G	A	G	G	A	G	A	G	G	A	A	G	G	A	G	G	G	A	A	G	A	G	G	G	N	G	A	G	A	G
RFL_Contig5122_974	T/C	2A	1172	+	NA	NA	NA	NA	NA	NA	C	C	T	T	T	T	T	T	T	T	C	T	T	C	T	C	T	T	C	T	C	T	T	T	T	T	C	T	T	C	T	T	T	C	T	C	T	T	T
RM875_c1706_1888	A/G	2A	1172	+	NA	NA	NA	NA	NA	NA	A	A	A	A	A	A	A	A	A	A	A	A	A	A	A	G	A	A	A	G	A	A	A	A	A	A	A	A	A	A	G	G	A	N	A	A	A	A	A
RM875_c22328_490	C/T	2A	1172	+	NA	NA	NA	NA	NA	NA	C	C	C	C	C	C	C	C	C	C	C	C	C	C	C	T	C	C	T	C	T	C	C	C	C	C	T	C	C	T	C	C	C	C	C	C	C	C	C
RM875_c96399_610	A/C	2A	1172	+	NA	NA	NA	NA	NA	NA	A	A	A	A	A	A	A	A	A	A	A	A	A	A	A	A	A	A	A	A	A	A	A	A	A	A	C	A	A	A	A	A	A	C	A	A	A	A	A
TA004785-1734	C/T	2A	1172	+	NA	NA	NA	NA	NA	NA	T	C	T	C	C	C	C	C	C	C	T	C	C	T	C	C	T	T	C	C	C	C	C	C	C	C	C	C	T	T	T	T	C	C	C	C	T	C	C
Tdurum_contig10048_207	A/G	2A	1172	+	NA	NA	NA	NA	NA	NA	A	A	A	A	G	G	A	G	A	A	A	A	A	A	A	A	A	A	A	G	A	G	G	G	G	A	A	G	A	A	A	A	A	A	A	A	A	G	A
Tdurum_contig47508_250	C/T	2A	1172	+	NA	NA	NA	NA	NA	NA	C	C	C	C	C	C	C	C	C	C	C	C	C	C	C	T	C	C	C	T	C	T	C	T	T	C	T	C	C	C	C	C	C	N	C	C	C	C	C
Tdurum_contig50720_482	C/A	2A	1172	+	NA	NA	NA	NA	NA	NA	A	A	C	C	C	C	C	C	C	C	A	C	C	A	C	A	C	C	A	C	A	C	C	C	C	C	A	C	C	A	C	C	C	N	C	A	C	C	C
Tdurum_contig52350_902	T/C	2A	1172	+	NA	NA	NA	NA	NA	NA	T	T	T	T	T	T	T	T	T	T	T	T	T	T	T	C	T	T	C	T	C	T	T	T	T	T	C	T	T	C	T	T	T	N	T	T	T	T	T
Tdurum_contig53038_684	G/A	2A	1172	+	NA	NA	NA	NA	NA	NA	G	G	A	G	A	A	A	A	G	G	G	A	A	G	G	G	A	A	G	G	G	A	A	A	A	G	A	A	A	G	A	A	A	G	A	G	A	A	G
Tdurum_contig53038_714	C/T	2A	1172	+	NA	NA	NA	NA	NA	NA	C	C	T	C	T	T	T	T	C	C	C	T	T	C	C	C	T	T	C	C	C	T	T	T	T	C	T	T	T	C	T	T	T	C	T	C	T	T	C
Tdurum_contig61938_424	T/C	2A	1172	+	NA	NA	NA	NA	NA	NA	T	T	T	T	T	T	T	T	T	T	T	T	T	T	T	T	T	T	T	C	C	T	T	T	T	T	T	T	T	T	T	T	T	C	T	T	T	T	T
Tdurum_contig8350_243	G/T	2A	1172	+	NA	NA	NA	NA	NA	NA	T	T	G	G	G	G	G	G	G	G	T	G	G	T	G	T	G	G	T	G	T	G	G	G	G	G	T	G	G	T	G	G	G	N	G	T	G	G	G
tplb0021g21_595	T/C	2A	1172	+	NA	NA	NA	NA	NA	NA	C	C	T	T	T	T	T	T	T	T	C	T	T	C	T	C	T	T	C	T	C	T	T	T	T	T	C	T	T	C	T	T	T	C	T	C	T	T	T
tplb0025l18_1788	T/C	2A	1172	+	NA	NA	NA	NA	NA	NA	C	C	T	T	T	T	T	T	T	T	C	T	T	C	T	C	T	T	C	T	C	T	T	T	T	T	C	T	T	C	T	T	T	T	T	C	T	T	T
wsnp_Ku_c2838_5354231	T/C	2A	1172	+	NA	NA	NA	NA	NA	NA	C	C	T	T	T	T	T	T	T	T	C	T	T	C	T	C	T	T	C	T	C	T	T	T	T	T	C	T	T	C	T	T	T	C	T	C	T	T	T
wsnp_Ra_c6586_11477949	T/C	2A	1172	+	NA	NA	NA	NA	NA	NA	C	C	T	T	C	C	T	C	T	T	C	T	T	C	T	C	T	T	C	T	T	T	T	T	T	T	T	C	T	C	C	C	T	C	C	C	T	C	T
Kukri_c7605_181	T/C	2A	1179	+	NA	NA	NA	NA	NA	NA	T	T	T	T	C	C	T	C	T	T	T	T	T	T	T	C	T	T	C	C	T	C	C	C	C	T	T	C	T	C	T	T	T	T	T	T	T	C	T
Kukri_c52608_142	T/C	2A	1205	+	NA	NA	NA	NA	NA	NA	T	T	T	T	C	C	C	C	C	T	T	C	T	C	C	T	T	T	C	C	C	T	C	T	T	T	C	C	T	C	T	T	T	T	T	T	T	C	T
RFL_Contig2972_2819	A/G	2A	1205	+	NA	NA	NA	NA	NA	NA	N	A	A	A	G	G	A	G	G	A	A	G	A	G	A	A	A	A	G	G	G	G	G	G	G	A	A	G	A	A	A	A	A	G	A	A	A	G	A
tplb0034e07_1869	T/C	2B	0	+	NA	NA	NA	NA	NA	NA	C	C	T	T	T	C	T	T	C	T	C	T	C	C	C	C	C	C	T	T	T	C	C	C	C	C	C	T	C	T	C	C	N	T	T	C	C	T	T
BobWhite_c11397_231	T/G	2B	8	+	NA	NA	NA	NA	NA	NA	T	T	T	T	T	G	T	T	T	T	T	T	T	T	G	T	T	T	T	T	T	T	G	G	G	G	T	T	G	T	T	T	T	T	T	T	G	T	T
BobWhite_c12144_216	C/T	2B	8	+	NA	NA	NA	NA	NA	NA	T	C	T	T	T	C	T	T	T	T	C	T	C	T	C	T	C	C	C	T	T	C	C	C	C	C	C	T	C	T	C	C	C	T	T	C	C	T	N
GENE-0559_171	T/C	2B	8	+	NA	NA	NA	NA	NA	NA	T	T	C	C	C	T	C	C	C	C	T	C	T	T	T	T	C	C	C	C	C	T	T	T	T	T	T	C	T	C	T	T	C	C	C	T	T	C	T
Kukri_c3701_392	C/T	2B	8	+	NA	NA	NA	NA	NA	NA	C	T	C	C	C	T	C	C	C	C	T	C	T	C	T	C	T	T	T	C	C	T	T	T	T	T	T	C	T	C	T	T	T	C	C	T	T	C	C
Tdurum_contig10208_447	C/T	2B	8	+	NA	NA	NA	NA	NA	NA	T	C	T	T	T	T	T	T	T	T	C	T	C	T	T	T	C	C	C	T	T	C	T	T	C	T	C	T	T	T	C	C	C	T	T	C	T	T	C
tplb0054d13_2445	C/T	2B	8	+	NA	NA	NA	NA	NA	NA	C	C	C	C	C	T	C	C	C	C	C	C	C	C	T	C	C	C	C	C	C	C	T	T	T	T	C	C	T	C	C	C	C	C	C	C	T	C	C
BS00058815_51	C/T	2B	16	+	NA	NA	NA	NA	NA	NA	T	T	C	C	C	T	C	C	T	C	T	C	T	T	T	T	T	T	C	C	C	T	T	T	T	T	T	C	T	C	T	T	T	C	C	T	T	C	C
BS00067280_51	T/C	2B	16	+	NA	NA	NA	NA	NA	NA	T	C	T	T	T	C	T	T	T	T	C	T	C	T	C	T	C	C	C	T	T	C	C	N	N	C	C	T	C	T	C	C	C	T	T	C	N	T	T
Ex_c525_1401	T/C	2B	16	+	NA	NA	NA	NA	NA	NA	C	C	T	T	T	C	T	T	C	T	C	T	C	C	C	C	C	C	T	T	T	C	C	C	C	C	C	T	C	T	C	C	C	T	T	C	C	T	T
Excalibur_c2656_3198	G/A	2B	16	+	NA	NA	NA	NA	NA	NA	A	A	G	G	G	A	G	G	A	G	A	G	A	A	A	A	A	A	G	G	G	A	A	A	A	A	A	G	A	G	A	A	A	G	G	A	A	G	G
Excalibur_c29417_400	T/C	2B	16	+	NA	NA	NA	NA	NA	NA	C	C	T	T	T	C	T	T	C	T	C	T	C	C	C	C	N	C	T	T	T	C	N	C	C	C	C	T	C	T	C	C	C	T	T	C	C	T	T
Excalibur_c29417_499	T/C	2B	16	+	NA	NA	NA	NA	NA	NA	C	C	T	T	T	C	T	T	C	T	C	T	C	C	C	C	C	C	T	T	T	C	C	C	C	C	C	T	C	T	C	C	C	T	T	C	C	T	T
Excalibur_c42248_663	C/T	2B	16	+	NA	NA	NA	NA	NA	NA	C	C	C	C	C	T	C	C	C	C	C	C	T	C	T	T	T	T	C	C	C	T	T	T	T	T	T	C	T	C	T	T	T	C	C	C	T	C	C
GENE-1442_78	C/A	2B	16	+	NA	NA	NA	NA	NA	NA	A	A	C	C	C	A	C	C	A	C	A	C	A	A	A	A	A	A	C	C	C	A	A	A	A	A	A	C	A	C	A	A	A	C	C	A	A	C	C
Kukri_c6306_1151	C/T	2B	16	+	NA	NA	NA	NA	NA	NA	T	T	C	C	C	T	C	C	T	C	T	C	T	T	T	T	T	T	C	C	C	T	T	T	T	T	T	C	T	C	T	T	T	C	C	T	T	C	C
tplb0034e07_718	A/G	2B	16	+	NA	NA	NA	NA	NA	NA	G	G	A	A	A	G	A	A	G	A	G	A	G	G	G	G	G	G	A	A	A	G	G	G	G	G	G	A	G	A	G	G	G	A	A	G	G	A	A
wsnp_Ex_c10961_17803258	C/T	2B	16	+	NA	NA	NA	NA	NA	NA	T	T	C	C	C	T	C	C	T	C	T	C	T	T	T	T	T	T	C	C	C	T	T	T	T	T	T	C	T	C	T	T	T	C	C	T	T	C	C
wsnp_Ku_c3663_6748611	G/A	2B	16	+	NA	NA	NA	NA	NA	NA	A	A	A	A	A	G	A	A	A	G	A	G	A	A	A	A	A	A	G	G	A	A	A	A	A	A	A	A	A	G	A	A	A	A	A	A	A	A	G
wsnp_Ra_c1501_2991585	G/A	2B	16	+	NA	NA	NA	NA	NA	NA	A	A	G	G	G	A	G	G	A	G	A	G	A	A	A	A	A	A	G	G	G	A	A	A	A	A	A	G	A	G	A	A	A	G	G	A	A	G	G
Kukri_rep_c97239_133	G/A	2B	24	+	NA	NA	NA	NA	NA	NA	G	G	G	G	G	A	G	G	A	G	G	G	A	G	A	G	A	A	G	G	G	A	A	G	G	A	A	G	G	G	A	A	A	G	G	G	G	G	G
RM875_c34512_493	G/A	2B	24	+	NA	NA	NA	NA	NA	NA	A	A	G	G	G	A	G	G	G	G	A	G	A	A	A	A	A	A	G	G	G	A	A	A	A	A	A	G	A	G	A	A	A	G	G	A	A	G	G
RM875_c34512_685	A/C	2B	24	+	NA	NA	NA	NA	NA	NA	C	C	A	A	A	C	A	A	A	A	C	A	C	C	C	C	C	C	A	A	A	C	C	C	C	C	C	A	C	A	C	C	C	A	A	C	C	A	A
BS00081871_51	A/C	2B	94	+	NA	NA	NA	NA	NA	NA	C	A	A	C	C	C	C	C	A	A	A	C	A	C	C	A	A	A	C	C	C	C	C	A	C	C	A	C	C	A	A	A	A	C	A	A	C	C	A
BobWhite_c19945_341	G/T	2B	102	+	NA	NA	NA	NA	NA	NA	T	G	G	T	T	G	G	T	G	G	G	G	G	T	G	G	G	G	G	T	G	T	G	G	T	G	G	T	T	G	G	G	G	G	G	G	T	T	G
Excalibur_c841_609	C/T	2B	164	+	NA	NA	NA	NA	NA	NA	C	T	C	C	C	T	C	C	T	C	N	C	N	C	T	C	N	N	C	C	C	C	T	N	C	T	C	C	C	C	C	C	C	N	C	T	C	C	C
Excalibur_c19499_948	A/G	2B	172	+	NA	NA	NA	NA	NA	NA	A	A	A	A	A	A	G	A	A	A	G	G	G	A	A	A	G	G	G	A	G	A	A	G	A	A	G	A	A	A	G	G	G	G	G	A	A	A	A
GENE-1018_99	G/A	2B	172	+	NA	NA	NA	NA	NA	NA	G	A	A	G	G	A	G	G	A	A	G	G	G	G	A	A	G	G	G	G	G	G	A	G	G	A	G	G	G	A	G	G	G	G	G	A	G	G	G
Kukri_c27673_289	A/G	2B	172	+	NA	NA	NA	NA	NA	NA	A	A	G	A	A	A	A	A	A	G	A	A	A	A	A	G	A	A	A	A	A	A	A	A	A	A	A	A	A	G	A	A	A	A	A	A	A	A	A
Kukri_rep_c103261_918	G/A	2B	172	+	NA	NA	NA	NA	NA	NA	G	G	A	G	G	G	G	G	G	A	G	G	G	G	G	A	G	G	G	G	G	G	G	G	G	G	G	G	G	A	G	G	G	G	G	G	G	G	G
Kukri_rep_c69177_180	G/A	2B	172	+	NA	NA	NA	NA	NA	NA	G	G	A	G	G	G	G	G	G	A	G	G	G	G	G	A	G	G	G	G	G	G	G	G	G	G	G	G	G	A	G	G	G	G	G	G	G	G	G
RM875_c62831_255	G/T	2B	172	+	NA	NA	NA	NA	NA	NA	G	G	T	G	G	G	G	G	G	T	G	G	G	G	G	T	G	G	G	G	G	G	G	G	G	G	G	G	G	T	G	G	G	G	G	G	G	G	G
Excalibur_rep_c101263_892	T/C	2B	212	+	NA	NA	NA	NA	NA	NA	T	T	T	T	T	C	C	T	T	T	T	C	T	T	C	C	T	T	C	T	C	T	C	T	T	C	T	T	T	T	T	T	T	T	T	T	T	T	C
BS00070900_51	G/A	2B	258	+	NA	NA	NA	NA	NA	NA	A	G	A	A	A	G	G	A	G	A	G	G	G	A	G	G	G	G	G	A	G	A	G	G	A	G	G	A	G	G	G	G	G	G	A	G	A	A	G
Ku_c63748_1264	C/T	2B	258	+	NA	NA	NA	NA	NA	NA	C	C	C	C	C	T	C	C	C	C	T	C	T	C	T	C	C	C	C	C	C	C	T	T	C	T	T	C	C	C	T	C	C	T	C	C	C	C	C
Kukri_c63748_1453	A/G	2B	258	+	NA	NA	NA	NA	NA	NA	A	A	A	G	G	A	A	G	A	G	A	A	A	A	A	A	A	A	A	G	A	A	A	A	A	A	A	G	A	G	A	A	A	A	G	A	A	G	A
wsnp_Ex_rep_c66551_64836327	C/A	2B	258	+	NA	NA	NA	NA	NA	NA	C	C	C	C	C	C	C	C	C	C	C	C	C	C	C	C	C	C	C	C	C	C	C	C	C	C	C	C	C	C	C	C	C	C	C	C	C	C	C
wsnp_Ra_c4321_7860456	C/T	2B	258	+	NA	NA	NA	NA	NA	NA	C	C	C	C	C	T	C	C	T	C	C	C	C	C	T	C	C	C	C	C	C	C	T	C	C	T	C	C	C	T	C	C	T	C	C	C	C	C	C
BobWhite_c9843_117	T/C	2B	265	+	NA	NA	NA	NA	NA	NA	T	T	T	C	C	T	T	C	T	C	T	T	C	T	T	T	T	T	T	C	T	T	T	T	T	T	C	C	T	T	T	T	T	C	C	T	T	C	T
BS00065036_51	G/T	2B	273	+	NA	NA	NA	NA	NA	NA	G	G	G	T	T	G	N	T	G	T	N	N	G	G	G	N	G	G	N	T	N	G	G	N	G	G	G	T	N	T	N	G	G	G	T	G	G	T	G
Excalibur_c2454_333	T/C	2B	273	+	NA	NA	NA	NA	NA	NA	T	T	T	C	C	T	T	C	T	C	T	T	T	T	T	T	T	T	T	C	T	T	T	T	T	T	T	C	T	C	T	T	T	T	C	T	T	C	T
wsnp_Ku_c2486_4751695	C/T	2B	273	+	NA	NA	NA	NA	NA	NA	C	C	C	C	C	C	T	C	T	C	T	T	C	C	C	T	C	C	T	C	T	C	C	T	C	C	C	C	T	T	T	C	T	C	C	C	C	C	T
GENE-1676_57	A/G	2B	281	+	NA	NA	NA	NA	NA	NA	A	A	G	A	A	A	A	A	A	A	G	A	A	A	A	A	G	G	A	A	A	A	A	A	A	A	A	A	A	A	G	A	A	A	A	A	A	A	G
Tdurum_contig28712_225	A/G	2B	289	+	NA	NA	NA	NA	NA	NA	A	A	A	G	G	A	A	G	A	G	G	A	A	A	A	A	A	A	A	G	A	A	A	A	A	A	A	G	A	A	G	A	A	A	G	A	A	G	A
Excalibur_c16144_185	A/G	2B	296	+	NA	NA	NA	NA	NA	NA	A	A	A	G	G	A	A	G	A	G	A	A	A	A	A	A	A	A	A	G	A	A	A	A	A	A	A	G	A	A	A	A	A	A	G	A	A	G	A
Excalibur_c46590_363	C/T	2B	296	+	NA	NA	NA	NA	NA	NA	C	C	C	T	T	C	C	T	C	T	C	C	C	C	C	C	C	C	C	T	C	C	C	C	C	C	C	T	C	C	C	C	C	C	T	C	C	T	C
Kukri_c74521_181	A/G	2B	296	+	NA	NA	NA	NA	NA	NA	A	A	A	G	G	A	A	G	A	G	A	A	A	A	A	A	A	A	A	G	A	A	A	A	A	A	A	G	A	A	A	A	A	A	G	A	A	G	A
wsnp_Ku_c48_103915	T/C	2B	296	+	NA	NA	NA	NA	NA	NA	T	T	T	C	C	T	T	C	T	C	T	T	T	T	T	T	T	T	T	C	T	T	T	T	T	T	T	C	T	T	T	T	T	T	C	T	T	C	T
Kukri_rep_c104422_192	G/A	2B	304	+	NA	NA	NA	NA	NA	NA	G	G	G	G	G	G	G	G	G	G	G	G	G	G	G	G	G	G	G	G	G	G	G	G	G	G	G	G	G	G	G	G	G	G	G	G	G	G	G
RFL_Contig5031_526	A/C	2B	312	+	NA	NA	NA	NA	NA	NA	C	A	A	A	A	C	C	A	A	A	A	C	A	C	A	C	A	A	C	A	C	C	A	C	C	A	A	A	C	C	A	A	A	C	A	A	C	A	C
Tdurum_contig54634_815	A/G	2B	312	+	NA	NA	NA	NA	NA	NA	G	A	A	A	A	G	G	A	A	A	A	G	A	G	A	G	A	A	G	A	G	G	A	G	G	A	A	A	N	G	A	A	A	G	A	A	G	A	G
BS00041585_51	T/G	2B	395	+	NA	NA	NA	NA	NA	NA	G	G	G	G	G	T	G	G	G	G	G	G	G	G	T	G	G	G	T	G	G	G	T	T	G	T	T	T	G	T	G	G	T	G	T	G	G	G	T
Excalibur_c20050_133	G/A	2B	395	+	NA	NA	NA	NA	NA	NA	G	A	A	A	A	A	A	A	G	A	G	A	A	G	A	A	G	G	G	A	A	A	A	A	A	A	A	A	A	A	A	A	A	A	A	A	A	A	A
Excalibur_c20196_503	A/G	2B	395	+	NA	NA	NA	NA	NA	NA	G	A	A	A	A	A	A	A	A	A	N	A	A	G	A	A	A	A	A	A	A	A	A	A	A	A	A	A	A	A	A	A	A	A	A	A	A	A	A
Excalibur_c21220_88	T/C	2B	395	+	NA	NA	NA	NA	NA	NA	T	C	T	T	T	C	T	T	C	T	T	T	T	T	C	C	C	C	C	T	T	C	C	C	C	C	C	C	T	C	C	C	C	C	T	C	T	T	T
Excalibur_c53516_119	C/T	2B	395	+	NA	NA	NA	NA	NA	NA	C	T	T	T	T	T	T	T	T	T	C	T	T	C	T	T	T	T	C	T	T	T	T	T	T	T	T	T	T	T	T	T	T	T	T	T	T	T	C
Excalibur_c7963_1722	G/A	2B	395	+	NA	NA	NA	NA	NA	NA	G	A	A	A	A	A	A	A	G	A	G	A	A	G	A	A	G	G	G	A	A	A	A	A	A	A	A	A	A	A	A	A	A	A	A	A	A	A	A
IAAV2277	T/C	2B	395	+	NA	NA	NA	NA	NA	NA	C	C	C	C	C	T	C	C	C	C	C	C	C	C	T	C	C	C	T	C	C	C	T	T	C	T	T	T	C	T	C	C	T	C	T	C	C	C	T
IAAV4206	C/T	2B	395	+	NA	NA	NA	NA	NA	NA	T	T	T	T	T	C	T	T	T	T	T	T	T	T	C	T	T	T	C	T	T	T	C	C	T	C	C	C	T	C	T	T	C	T	C	T	T	T	C
Ku_c34562_480	G/A	2B	395	+	NA	NA	NA	NA	NA	NA	G	G	A	A	A	G	A	A	G	A	G	A	A	G	G	A	G	G	G	A	A	A	G	G	A	G	A	G	A	A	G	G	G	A	N	G	A	A	A
Ku_c41677_924	T/C	2B	395	+	NA	NA	NA	NA	NA	NA	T	C	T	T	T	C	T	T	C	T	T	T	T	T	C	C	C	C	T	T	T	C	C	C	C	C	C	C	T	C	C	C	C	C	T	C	T	T	T
Kukri_c28478_750	A/C	2B	395	+	NA	NA	NA	NA	NA	NA	A	C	C	C	C	C	C	C	A	C	A	C	C	A	C	C	A	A	A	C	C	C	C	C	C	C	C	C	C	C	C	C	C	C	C	C	C	C	C
Kukri_c29640_92	A/G	2B	395	+	NA	NA	NA	NA	NA	NA	A	G	G	G	G	G	G	G	A	G	A	G	G	A	G	G	A	A	A	G	G	G	G	G	G	G	G	G	G	G	G	G	G	G	G	G	G	G	G
Kukri_rep_c106290_204	T/C	2B	395	+	NA	NA	NA	NA	NA	NA	T	C	C	C	C	C	C	C	T	C	T	C	C	T	C	C	T	T	T	C	C	C	C	C	C	C	C	C	C	C	C	C	C	C	C	C	C	C	C
RM875_c17720_436	T/C	2B	395	+	NA	NA	NA	NA	NA	NA	T	C	C	C	C	C	C	C	T	C	T	C	C	T	C	C	T	T	C	C	C	C	C	C	C	C	C	C	C	N	C	C	C	C	C	C	C	C	C
RM875_c17720_501	A/G	2B	395	+	NA	NA	NA	NA	NA	NA	G	A	A	A	A	A	A	A	G	A	G	A	A	G	A	A	N	G	A	A	A	A	A	A	A	A	A	A	A	G	A	A	A	A	A	A	A	A	G
RM875_c17720_570	A/G	2B	395	+	NA	NA	NA	NA	NA	NA	G	A	A	A	A	A	A	A	G	A	G	A	A	G	A	A	G	G	A	A	A	A	A	A	A	A	A	A	A	N	A	A	A	A	A	A	A	A	N
RM875_c21868_792	C/T	2B	395	+	NA	NA	NA	NA	NA	NA	C	T	T	T	T	T	T	T	C	T	C	T	T	C	T	T	C	C	C	T	T	T	T	T	T	T	T	T	T	T	T	T	T	T	T	T	T	T	C
RM875_c23425_208	C/T	2B	395	+	NA	NA	NA	NA	NA	NA	T	C	C	C	C	C	C	C	T	C	T	C	C	T	C	C	T	T	C	C	C	C	C	C	C	C	C	C	C	C	C	C	C	C	C	C	C	C	C
wsnp_Ex_c56027_58308093	C/T	2B	395	+	NA	NA	NA	NA	NA	NA	C	T	T	T	T	T	T	T	C	T	C	T	T	C	T	T	C	C	C	T	T	T	T	T	T	T	T	T	T	T	T	T	T	T	T	T	T	T	C
wsnp_JD_c8085_9129899	C/T	2B	395	+	NA	NA	NA	NA	NA	NA	C	T	T	T	T	T	T	T	C	T	C	T	T	C	T	T	C	C	C	T	T	T	T	T	T	T	T	T	T	T	T	T	T	T	T	T	T	T	T
BobWhite_c11059_169	A/C	2B	419	+	NA	NA	NA	NA	NA	NA	C	A	C	C	C	A	C	C	A	C	C	C	C	C	A	A	C	C	A	C	C	A	A	C	A	A	A	A	C	A	A	A	A	A	A	A	C	C	A
BobWhite_c23790_98	A/G	2B	419	+	NA	NA	NA	NA	NA	NA	G	A	G	G	G	A	G	G	A	G	G	G	G	G	A	A	G	G	A	G	G	A	A	A	A	A	A	A	G	A	A	A	A	A	A	A	G	G	A
Kukri_c11318_591	A/G	2B	419	+	NA	NA	NA	NA	NA	NA	G	A	G	G	G	A	G	G	A	G	G	G	G	G	A	A	G	G	A	G	G	A	A	G	A	A	A	A	G	A	A	A	A	A	A	A	G	G	A
Kukri_c59939_94	T/C	2B	419	+	NA	NA	NA	NA	NA	NA	C	T	C	C	C	T	C	C	T	C	C	C	C	C	T	T	C	C	T	C	C	T	T	C	T	T	T	T	C	T	T	T	T	T	T	T	C	C	T
wsnp_Ra_c407_862316	T/C	2B	427	+	NA	NA	NA	NA	NA	NA	T	C	C	T	T	T	T	T	T	T	T	T	T	T	T	T	T	T	T	T	T	T	T	T	T	T	T	T	T	T	C	C	T	T	T	C	T	T	T
Kukri_c26288_419	C/T	2B	442	+	NA	NA	NA	NA	NA	NA	T	C	C	T	T	T	T	T	T	T	T	T	T	T	T	T	T	T	T	T	T	T	T	T	T	T	T	T	T	T	C	C	C	T	T	C	T	T	T
BobWhite_c41535_52	C/T	2B	458	+	NA	NA	NA	NA	NA	NA	T	C	C	T	T	T	T	T	C	T	T	T	T	T	T	C	C	C	T	T	T	C	T	T	C	T	T	T	T	T	C	C	T	T	T	C	C	T	C
IMX1098	G/A	2B	458	+	NA	NA	NA	NA	NA	NA	G	G	G	G	G	G	G	G	A	G	G	G	G	G	N	G	A	A	G	G	G	G	G	G	G	A	G	N	G	N	N	G	G	A	G	G	G	G	G
wsnp_Ex_c21092_30220342	G/A	2B	458	+	NA	NA	NA	NA	NA	NA	A	G	G	A	A	A	A	A	G	A	A	A	A	A	A	G	G	G	A	A	A	G	A	A	G	A	A	A	A	A	G	G	A	A	A	G	G	A	G
RM875_c26469_480	C/T	2B	481	+	NA	NA	NA	NA	NA	NA	C	C	T	C	C	T	C	C	C	C	C	C	C	N	T	C	C	C	C	C	C	C	T	C	C	C	C	T	C	C	C	C	T	C	T	C	C	C	C
RM875_c34516_316	T/C	2B	481	+	NA	NA	NA	NA	NA	NA	T	T	C	T	T	T	T	T	T	T	T	T	T	T	T	T	T	T	T	T	T	T	T	T	C	T	T	T	T	T	T	T	C	T	T	T	T	T	T
BobWhite_c31129_60	C/T	2B	488	+	NA	NA	NA	NA	NA	NA	C	C	T	C	C	C	C	C	T	C	T	C	C	C	C	T	N	C	C	C	C	T	C	C	T	C	C	C	C	T	C	C	C	C	C	C	C	C	T
Ku_c5725_892	A/G	2B	504	+	NA	NA	NA	NA	NA	NA	A	G	G	A	A	G	A	A	G	A	G	A	A	A	G	G	G	G	A	A	A	G	G	A	G	A	G	G	A	G	G	G	A	A	G	G	A	A	G
RM875_c22429_249	A/G	2B	534	+	NA	NA	NA	NA	NA	NA	A	A	A	A	A	A	A	A	A	A	A	A	A	A	A	A	A	A	G	A	A	A	A	A	A	A	A	A	A	A	A	A	A	A	A	A	A	A	A
BS00022422_51	T/C	2B	575	+	NA	NA	NA	NA	NA	NA	T	T	T	T	T	C	C	T	T	T	C	C	C	T	C	T	T	T	T	T	C	T	C	C	C	C	T	C	C	T	T	T	C	C	C	T	T	T	T
Excalibur_rep_c68899_1400	A/G	2B	575	+	NA	NA	NA	NA	NA	NA	A	A	A	A	A	G	G	A	A	A	A	G	G	A	G	A	A	A	A	A	G	A	G	G	A	G	A	G	A	A	A	A	A	G	G	A	A	A	A
IAAV1101	G/A	2B	575	+	NA	NA	NA	NA	NA	NA	G	G	G	G	G	G	G	G	G	G	A	G	G	G	G	G	G	G	G	G	G	G	G	G	A	G	G	G	G	G	G	G	G	G	G	G	G	G	G
Kukri_c44_1704	A/G	2B	575	+	NA	NA	NA	NA	NA	NA	A	A	A	A	A	A	A	A	A	A	G	A	A	A	A	A	A	A	A	A	A	A	A	A	G	A	A	A	A	A	A	A	A	A	A	A	A	A	A
Kukri_c4710_991	G/T	2B	575	+	NA	NA	NA	NA	NA	NA	G	G	G	G	G	T	T	G	G	G	G	T	T	G	T	G	G	G	G	G	T	G	T	T	G	T	G	T	T	G	G	G	T	T	T	G	G	G	G
RM875_c86069_65	A/G	2B	575	+	NA	NA	NA	NA	NA	NA	A	A	A	A	A	G	G	A	A	A	G	G	G	A	G	A	A	A	A	A	G	A	G	G	G	G	A	G	G	A	A	A	A	G	G	A	A	A	A
RM875_rep_c99492_65	A/G	2B	575	+	NA	NA	NA	NA	NA	NA	A	A	A	A	A	A	A	A	A	A	G	A	A	A	A	A	A	A	A	A	A	A	A	A	G	A	A	A	A	A	A	A	A	A	A	A	A	A	A
Tdurum_contig47202_1699	G/A	2B	575	+	NA	NA	NA	NA	NA	NA	G	G	G	G	G	G	G	G	G	G	G	G	G	G	G	G	G	G	G	G	G	G	G	G	G	G	G	G	G	G	G	G	G	G	G	G	G	G	G
Tdurum_contig62458_179	C/T	2B	575	+	NA	NA	NA	NA	NA	NA	C	C	C	C	C	C	C	C	C	C	C	C	C	C	C	C	C	C	C	C	C	C	C	C	C	C	C	C	C	C	C	C	C	C	C	C	C	C	C
RFL_Contig2231_346	G/A	2B	591	+	NA	NA	NA	NA	NA	NA	G	G	G	G	G	A	A	G	G	G	G	A	A	A	A	G	G	G	G	G	A	G	A	G	G	A	G	A	G	G	G	G	G	A	A	G	G	G	G
wsnp_Ex_rep_c67391_65971023	G/A	2B	591	+	NA	NA	NA	NA	NA	NA	A	G	G	G	G	G	G	G	G	G	G	G	G	G	G	G	G	G	G	G	G	G	G	G	G	G	G	G	G	A	G	G	A	G	G	G	G	G	G
Kukri_c4790_154	C/T	2B	599	+	NA	NA	NA	NA	NA	NA	C	C	C	C	C	C	C	C	C	C	C	C	C	C	C	C	C	C	C	C	C	C	C	C	C	C	C	C	C	C	C	C	T	C	C	C	C	C	C
Kukri_c67276_76	T/C	2B	599	+	NA	NA	NA	NA	NA	NA	T	T	T	T	T	T	T	T	T	T	T	T	T	T	T	T	T	T	T	T	T	T	T	T	T	T	T	T	T	T	T	T	C	T	T	T	T	T	T
BS00023221_51	A/G	2B	609	+	NA	NA	NA	NA	NA	NA	A	A	A	A	A	A	A	A	A	A	G	A	A	A	A	A	A	A	A	A	A	A	A	A	G	A	A	A	A	A	A	A	A	A	A	A	A	A	A
Kukri_c36879_83	A/G	2B	609	+	NA	NA	NA	NA	NA	NA	A	A	A	A	A	G	G	A	A	A	G	G	G	A	G	A	A	A	A	A	G	A	G	G	G	G	A	G	A	A	A	A	A	G	G	A	A	A	A
Tdurum_contig30989_79	A/G	2B	609	+	NA	NA	NA	NA	NA	NA	A	A	A	A	A	A	A	A	A	A	A	A	A	A	A	A	A	A	A	A	A	A	A	A	A	A	A	A	A	A	A	A	A	A	A	A	A	A	A
BS00009540_51	T/G	2B	619	+	NA	NA	NA	NA	NA	NA	G	G	G	G	G	T	T	G	G	G	G	T	T	T	T	T	G	G	T	G	T	T	T	G	G	T	G	T	G	G	G	G	G	T	T	G	G	G	T
BS00071690_51	A/G	2B	619	+	NA	NA	NA	NA	NA	NA	A	A	A	A	A	A	A	A	A	A	G	A	A	A	A	A	A	A	A	A	A	A	A	A	G	A	A	A	A	A	A	A	G	A	A	A	A	A	A
Kukri_rep_c85389_715	T/C	2B	619	+	NA	NA	NA	NA	NA	NA	T	T	T	T	T	T	T	T	T	T	C	T	T	T	T	T	T	T	T	T	T	T	T	T	C	T	T	T	T	T	T	T	C	T	T	T	T	T	T
RM875_c11609_62	G/A	2B	619	+	NA	NA	NA	NA	NA	NA	G	G	G	G	G	A	A	G	G	G	G	A	A	A	A	G	G	G	G	G	A	G	A	G	G	A	G	A	G	G	G	G	G	A	A	G	G	G	G
RM875_c35438_474	G/A	2B	619	+	NA	NA	NA	NA	NA	NA	G	G	G	G	G	G	G	G	G	G	A	G	G	G	G	G	N	G	G	G	G	G	N	G	A	G	G	G	G	G	G	G	A	G	G	G	G	G	G
RM875_c46454_129	T/G	2B	619	+	NA	NA	NA	NA	NA	NA	G	G	G	G	G	T	T	G	G	G	G	T	T	T	T	T	G	G	T	G	T	T	T	G	G	T	G	T	G	G	G	G	G	T	T	G	G	G	T
Tdurum_contig68806_677	C/T	2B	619	+	NA	NA	NA	NA	NA	NA	C	C	C	C	C	T	T	C	C	C	C	T	T	T	T	C	C	C	C	C	T	C	T	C	C	T	C	T	C	C	C	C	C	T	T	C	C	C	C
Tdurum_contig82821_324	C/T	2B	619	+	NA	NA	NA	NA	NA	NA	C	C	C	C	C	C	C	C	C	C	C	C	C	C	C	C	C	C	C	C	C	C	C	C	C	C	C	C	C	C	C	C	T	C	C	C	C	C	C
Kukri_c40637_223	C/T	2B	627	+	NA	NA	NA	NA	NA	NA	C	C	C	C	C	C	C	C	C	C	C	C	C	C	C	C	C	C	C	C	C	C	C	C	C	C	C	C	C	C	C	C	T	C	C	C	C	C	C
wsnp_JG_c609_370792	G/A	2B	627	+	NA	NA	NA	NA	NA	NA	G	G	G	A	A	G	G	A	G	A	A	G	G	G	G	G	G	G	A	A	G	G	G	A	A	G	G	G	G	A	G	G	A	G	G	G	G	A	G
Kukri_c9102_84	C/T	2B	635	+	NA	NA	NA	NA	NA	NA	C	C	C	C	C	C	C	C	C	C	C	C	C	C	C	C	C	C	C	C	C	C	C	C	C	C	C	C	C	C	C	C	T	C	C	C	C	C	C
BS00003404_51	T/C	2B	643	+	NA	NA	NA	NA	NA	NA	T	T	T	T	T	T	T	T	T	T	C	T	T	T	T	T	T	T	T	T	T	T	T	T	C	T	T	T	T	T	T	T	C	T	T	T	T	T	T
BS00011039_51	A/G	2B	643	+	NA	NA	NA	NA	NA	NA	A	A	A	G	G	G	G	G	G	G	G	A	G	A	G	A	A	A	G	G	G	A	G	A	G	G	A	G	G	G	A	A	G	G	G	A	G	G	A
BS00022417_51	G/A	2B	643	+	NA	NA	NA	NA	NA	NA	G	G	G	G	G	G	G	G	G	G	A	G	G	G	G	G	G	G	G	G	G	G	G	G	A	G	G	G	G	G	G	G	A	G	G	G	G	G	G
BS00022657_51	G/A	2B	643	+	NA	NA	NA	NA	NA	NA	A	G	G	G	G	G	G	G	G	G	A	G	G	G	G	G	G	G	G	G	G	G	G	A	A	G	G	G	G	G	G	G	A	G	G	G	G	G	A
BS00022940_51	A/G	2B	643	+	NA	NA	NA	NA	NA	NA	G	A	A	A	A	A	A	A	A	A	G	A	A	G	A	G	A	A	A	A	A	G	A	A	G	A	A	A	A	A	A	A	G	A	A	A	A	A	A
BS00022949_51	C/T	2B	643	+	NA	NA	NA	NA	NA	NA	C	C	C	C	C	C	C	C	C	C	T	C	C	C	C	C	C	C	C	C	C	C	C	C	T	C	C	C	C	C	N	C	T	C	C	C	C	C	C
BS00035894_51	C/T	2B	643	+	NA	NA	NA	NA	NA	NA	C	T	T	C	C	C	T	C	C	C	C	T	T	C	T	C	T	T	C	C	T	C	T	C	C	T	C	T	C	C	T	T	T	T	T	T	C	C	C
BS00043103_51	C/T	2B	643	+	NA	NA	NA	NA	NA	NA	C	T	T	T	T	T	T	T	T	T	T	C	T	C	T	C	T	T	T	T	T	C	T	C	T	T	T	T	T	C	T	T	T	T	T	T	T	T	C
BS00059315_51	T/G	2B	643	+	NA	NA	NA	NA	NA	NA	T	T	T	T	T	T	T	T	T	T	G	T	T	T	T	T	T	T	T	T	T	T	T	G	G	T	T	T	T	G	T	T	G	T	T	T	T	T	T
BS00063577_51	T/C	2B	643	+	NA	NA	NA	NA	NA	NA	T	T	T	T	T	T	T	T	T	T	C	T	T	T	T	T	T	T	T	T	T	T	T	T	C	T	T	T	T	T	T	T	T	T	T	T	T	T	T
BS00065418_51	T/G	2B	643	+	NA	NA	NA	NA	NA	NA	T	T	T	T	T	T	T	T	T	T	G	T	T	T	T	T	T	T	T	T	T	T	T	T	G	T	T	T	T	T	T	T	T	T	T	T	T	T	T
BS00070001_51	G/A	2B	643	+	NA	NA	NA	NA	NA	NA	G	G	G	G	G	G	G	G	G	G	A	G	G	G	G	G	G	G	G	G	G	G	G	G	A	G	G	G	G	G	G	G	G	G	G	G	G	G	G
BS00070091_51	T/C	2B	643	+	NA	NA	NA	NA	NA	NA	T	C	C	T	T	T	C	T	T	T	T	C	C	T	C	T	C	C	T	T	C	T	C	T	T	C	T	C	T	T	C	C	C	C	C	C	T	T	T
BS00083078_51	G/A	2B	643	+	NA	NA	NA	NA	NA	NA	G	G	G	G	G	G	G	G	G	G	A	G	G	G	G	G	G	G	G	G	G	G	G	G	A	G	G	G	G	G	G	G	G	G	G	G	G	G	G
BS00092273_51	G/T	2B	643	+	NA	NA	NA	NA	NA	NA	G	G	G	T	T	T	G	T	G	T	T	G	G	T	G	T	G	G	G	T	G	T	G	G	T	G	T	G	G	G	G	G	G	G	G	G	G	T	G
BS00099097_51	T/C	2B	643	+	NA	NA	NA	NA	NA	NA	T	T	T	T	T	T	T	T	T	T	C	T	T	T	T	T	T	T	T	T	T	T	T	T	C	T	T	T	T	T	T	T	C	T	T	T	T	T	T
BobWhite_c10238_127	T/C	2B	643	+	NA	NA	NA	NA	NA	NA	T	T	T	T	T	T	T	T	T	T	C	T	T	T	T	T	T	T	T	T	T	T	T	T	C	T	T	T	T	T	T	T	C	T	T	T	T	T	T
BobWhite_c38833_197	G/A	2B	643	+	NA	NA	NA	NA	NA	NA	G	G	G	G	G	G	G	G	G	G	G	G	G	G	G	G	G	G	G	G	G	G	G	G	G	G	G	G	G	G	G	G	A	G	G	G	G	G	G
BobWhite_c45336_130	T/C	2B	643	+	NA	NA	NA	NA	NA	NA	T	T	T	T	T	T	T	T	T	T	T	T	T	T	T	T	T	T	T	T	T	T	T	T	T	T	T	T	T	T	T	T	C	T	T	T	T	T	T
BobWhite_c662_148	G/A	2B	643	+	NA	NA	NA	NA	NA	NA	A	G	G	G	G	G	G	G	G	G	G	G	G	G	G	G	G	G	G	G	G	G	G	G	G	G	G	G	G	G	G	G	G	G	G	G	G	G	G
BobWhite_c7786_376	C/T	2B	643	+	NA	NA	NA	NA	NA	NA	C	C	C	T	T	T	T	T	T	T	T	C	T	C	T	C	C	C	T	T	T	C	T	C	T	T	C	T	T	T	C	C	T	T	T	C	T	T	C
BobWhite_c948_52	T/C	2B	643	+	NA	NA	NA	NA	NA	NA	T	T	T	C	C	C	T	C	C	C	C	T	C	T	C	T	T	T	C	C	C	T	C	T	C	C	C	C	C	T	T	T	C	C	C	T	C	C	T
Excalibur_c13239_85	C/T	2B	643	+	NA	NA	NA	NA	NA	NA	T	C	C	C	C	C	C	C	C	C	T	C	C	C	C	C	C	C	C	C	C	C	C	T	T	C	C	C	C	T	C	C	C	C	C	C	C	C	T
Excalibur_c13339_561	C/T	2B	643	+	NA	NA	NA	NA	NA	NA	C	C	C	C	C	C	C	C	C	C	C	C	C	C	C	C	C	C	C	C	C	C	C	C	C	C	C	C	C	C	C	C	T	C	C	C	C	C	C
Excalibur_c15031_73	T/C	2B	643	+	NA	NA	NA	NA	NA	NA	T	T	T	T	T	T	T	T	T	T	C	T	T	T	T	T	T	T	T	T	T	T	T	C	C	T	T	T	T	C	T	T	C	T	T	T	T	T	T
Excalibur_c45094_602	C/T	2B	643	+	NA	NA	NA	NA	NA	NA	C	C	C	T	T	T	C	T	C	T	T	C	C	T	C	T	C	C	C	T	C	T	C	C	T	C	T	C	C	C	C	C	C	C	C	C	C	T	C
Excalibur_c46143_143	C/T	2B	643	+	NA	NA	NA	NA	NA	NA	C	C	C	T	T	T	T	T	T	T	T	T	T	C	T	C	C	C	T	T	T	C	T	C	T	T	C	T	T	T	C	C	T	T	T	C	T	T	C
Excalibur_rep_c106124_239	A/G	2B	643	+	NA	NA	NA	NA	NA	NA	A	A	A	G	G	G	A	G	A	G	G	A	A	G	A	G	A	A	A	G	A	G	A	A	G	A	G	A	A	A	A	A	A	A	A	A	A	G	A
GENE-0644_370	T/C	2B	643	+	NA	NA	NA	NA	NA	NA	C	T	T	T	T	T	T	T	T	T	C	T	T	T	T	T	T	T	T	T	T	T	T	C	C	T	T	T	T	C	T	T	T	T	T	T	T	T	C
GENE-0644_42	G/A	2B	643	+	NA	NA	NA	NA	NA	NA	A	G	G	G	G	G	G	G	G	G	A	G	G	G	G	G	G	G	G	G	G	G	G	A	A	G	G	G	G	A	G	G	G	G	G	G	G	G	A
GENE-0644_421	T/G	2B	643	+	NA	NA	NA	NA	NA	NA	G	T	T	T	T	T	T	T	T	T	G	T	T	T	T	T	T	T	T	T	T	T	T	G	G	T	T	T	T	G	T	T	T	T	T	T	T	T	G
GENE-0767_62	G/T	2B	643	+	NA	NA	NA	NA	NA	NA	G	G	G	G	G	G	G	G	G	G	G	G	G	G	G	G	G	G	G	G	G	G	G	G	G	G	G	G	G	G	G	G	T	G	G	G	G	G	G
GENE-1389_396	G/T	2B	643	+	NA	NA	NA	NA	NA	NA	G	G	G	T	T	T	G	T	G	T	T	G	G	T	G	T	G	G	G	T	G	T	G	G	T	G	T	G	G	G	G	G	G	G	G	G	G	T	G
GENE-1389_59	T/C	2B	643	+	NA	NA	NA	NA	NA	NA	T	T	T	C	C	C	T	C	T	C	C	T	T	C	T	C	T	T	T	C	T	C	T	T	C	T	C	T	T	T	T	T	T	T	T	T	T	C	T
GENE-4359_102	G/A	2B	643	+	NA	NA	NA	NA	NA	NA	G	G	G	G	G	G	G	G	G	G	A	G	G	G	G	G	G	G	G	G	G	G	G	G	A	G	G	G	G	G	G	G	A	G	G	G	G	G	G
IAAV2480	A/G	2B	643	+	NA	NA	NA	NA	NA	NA	A	A	A	A	A	A	A	A	A	A	G	A	A	A	A	A	A	A	A	A	A	A	A	A	G	A	A	A	A	A	A	A	G	A	A	A	A	A	A
IAAV2784	G/A	2B	643	+	NA	NA	NA	NA	NA	NA	G	G	G	G	G	G	G	G	G	G	A	G	G	G	G	G	G	G	G	G	G	G	G	G	A	G	G	G	G	G	G	G	A	G	G	G	G	G	G
IAAV3789	A/C	2B	643	+	NA	NA	NA	NA	NA	NA	A	A	A	A	A	A	A	A	A	A	C	A	A	A	A	A	A	A	A	A	A	A	A	A	C	A	A	A	A	A	A	A	C	A	A	A	A	A	A
IAAV4434	G/A	2B	643	+	NA	NA	NA	NA	NA	NA	G	A	A	G	G	G	A	G	A	G	G	A	A	G	A	G	A	A	G	G	A	G	A	G	G	A	A	A	A	A	A	A	A	A	A	A	A	G	G
IAAV539	G/A	2B	643	+	NA	NA	NA	NA	NA	NA	G	A	A	G	G	G	A	G	A	G	A	A	A	G	A	G	A	A	G	G	A	G	A	G	A	A	A	A	A	G	A	A	A	A	A	A	A	G	G
IAAV6156	G/A	2B	643	+	NA	NA	NA	NA	NA	NA	G	A	A	G	G	G	A	G	A	G	A	A	A	G	A	G	A	A	G	G	A	G	A	G	A	A	A	A	A	G	A	A	A	A	A	A	A	G	G
IAAV7129	C/T	2B	643	+	NA	NA	NA	NA	NA	NA	C	T	T	C	C	C	T	C	T	C	T	T	T	C	T	C	T	T	C	C	T	C	T	C	T	T	T	T	T	C	T	T	T	T	T	T	T	C	C
IAAV980	G/A	2B	643	+	NA	NA	NA	NA	NA	NA	G	G	G	G	G	G	G	G	G	G	A	G	G	G	G	G	G	G	G	G	G	G	G	G	A	G	G	G	G	G	G	G	A	G	G	G	G	G	G
IMX1412	A/G	2B	643	+	NA	NA	NA	NA	NA	NA	A	A	A	G	G	G	A	G	A	G	G	A	A	G	A	G	A	A	A	G	A	G	A	A	G	A	G	A	A	A	A	A	A	A	A	A	A	G	A
JD_c39990_130	G/A	2B	643	+	NA	NA	NA	NA	NA	NA	A	G	G	G	G	G	G	G	G	G	A	G	G	G	G	G	G	G	G	G	G	G	G	A	A	G	G	G	G	G	G	G	G	G	G	G	G	G	A
Jagger_c4412_265	A/C	2B	643	+	NA	NA	NA	NA	NA	NA	A	A	A	A	A	A	A	A	A	A	A	A	A	A	A	A	A	A	A	A	A	A	A	C	A	A	A	A	A	C	A	A	A	A	A	A	A	A	A
Ku_c23446_2209	A/G	2B	643	+	NA	NA	NA	NA	NA	NA	G	A	A	A	A	A	A	A	A	A	G	A	A	A	A	A	A	A	A	A	A	A	A	G	G	A	A	A	A	A	A	A	A	A	A	A	A	A	G
Ku_c4042_576	T/C	2B	643	+	NA	NA	NA	NA	NA	NA	T	T	T	T	T	T	T	T	T	T	C	T	T	T	T	T	T	T	T	T	T	T	T	T	C	T	T	T	T	T	T	T	C	T	T	T	T	T	T
Kukri_c16760_1427	A/G	2B	643	+	NA	NA	NA	NA	NA	NA	A	A	A	A	A	A	A	A	A	A	A	A	A	A	A	A	A	A	A	A	A	A	A	G	A	A	A	A	A	G	A	A	A	A	A	A	A	A	A
Kukri_c24586_923	T/G	2B	643	+	NA	NA	NA	NA	NA	NA	T	T	T	T	T	T	T	T	T	T	T	T	T	T	T	T	T	T	T	T	T	T	T	T	T	T	T	T	T	T	T	T	G	T	T	T	T	T	T
Kukri_c34353_821	T/C	2B	643	+	NA	NA	NA	NA	NA	NA	C	C	C	T	T	T	C	T	C	T	T	C	C	C	C	C	C	C	T	T	C	C	C	T	C	C	T	C	C	T	C	C	C	C	C	C	C	T	T
Kukri_c40953_658	C/T	2B	643	+	NA	NA	NA	NA	NA	NA	C	C	C	C	C	C	C	C	C	C	T	C	C	C	C	C	C	C	C	C	C	C	C	C	T	C	C	C	C	C	C	C	T	C	C	C	C	C	C
Kukri_c46621_143	C/T	2B	643	+	NA	NA	NA	NA	NA	NA	C	C	C	C	C	C	C	C	C	C	T	C	C	C	C	C	C	C	C	C	C	C	C	C	T	C	C	C	C	C	C	C	T	C	C	C	C	C	C
Kukri_c53629_239	G/T	2B	643	+	NA	NA	NA	NA	NA	NA	G	T	T	G	G	G	T	G	T	G	G	G	T	T	T	T	T	T	G	G	T	T	T	G	T	T	G	T	G	T	T	T	T	T	T	T	G	G	G
Kukri_c67546_279	C/T	2B	643	+	NA	NA	NA	NA	NA	NA	C	C	C	C	C	C	C	C	C	C	T	C	C	C	C	C	N	C	N	C	C	C	C	N	T	C	C	N	N	C	N	N	T	N	C	C	C	C	C
Kukri_c67546_342	G/A	2B	643	+	NA	NA	NA	NA	NA	NA	G	G	G	G	G	G	G	G	G	G	A	G	G	G	G	G	G	G	G	G	G	G	G	G	A	G	G	G	G	G	G	G	A	G	G	G	G	G	G
Kukri_c6973_344	G/A	2B	643	+	NA	NA	NA	NA	NA	NA	G	A	A	G	G	G	A	G	A	G	A	A	A	G	A	G	A	A	G	G	A	G	A	G	A	A	A	A	A	G	A	A	G	A	A	A	A	G	G
Kukri_c7139_6288	A/G	2B	643	+	NA	NA	NA	NA	NA	NA	A	A	A	A	A	A	A	A	A	A	A	A	A	A	A	A	A	A	A	A	A	A	A	A	A	A	A	A	A	A	A	A	G	A	A	A	A	A	A
Kukri_c9387_112	T/G	2B	643	+	NA	NA	NA	NA	NA	NA	T	T	T	T	T	T	T	T	T	T	G	T	T	T	T	T	T	T	T	T	T	T	T	T	G	T	T	T	T	G	T	T	G	T	T	T	T	T	T
Kukri_c9387_372	G/A	2B	643	+	NA	NA	NA	NA	NA	NA	G	G	G	G	G	G	G	G	G	G	A	G	G	G	G	G	G	G	G	G	G	G	G	G	A	G	G	G	G	A	G	G	A	G	G	G	G	G	G
Kukri_rep_c94009_116	A/G	2B	643	+	NA	NA	NA	NA	NA	NA	A	G	G	G	G	G	G	G	G	G	G	A	G	A	G	A	G	G	G	G	G	A	G	A	G	G	G	G	G	A	G	G	G	G	G	G	G	G	A
RFL_Contig1385_326	A/G	2B	643	+	NA	NA	NA	NA	NA	NA	A	A	A	A	A	A	A	A	A	A	G	A	A	A	A	A	A	A	A	A	A	A	A	A	G	A	A	A	A	A	A	A	G	A	A	A	A	A	A
RFL_Contig1483_1765	T/C	2B	643	+	NA	NA	NA	NA	NA	NA	T	C	C	T	T	T	C	T	C	T	T	C	C	T	C	T	C	C	T	T	C	T	C	T	T	C	C	C	C	C	C	C	C	C	C	C	C	T	T
RFL_Contig1633_304	A/G	2B	643	+	NA	NA	NA	NA	NA	NA	G	A	A	A	A	A	A	A	A	A	G	A	A	A	A	A	A	A	A	A	A	A	A	G	G	A	A	A	A	A	A	A	G	A	A	A	A	A	G
RM875_c15649_1101	T/C	2B	643	+	NA	NA	NA	NA	NA	NA	T	T	T	T	T	T	T	T	T	T	C	T	T	T	T	T	T	T	T	T	T	T	T	T	C	T	T	T	T	T	T	T	C	T	T	T	T	T	T
RM875_c21378_474	C/T	2B	643	+	NA	NA	NA	NA	NA	NA	C	C	C	C	C	C	C	C	C	C	C	C	C	C	C	C	C	C	C	C	C	C	N	C	C	C	C	C	C	C	C	C	T	C	C	C	C	C	C
RM875_c32503_134	G/A	2B	643	+	NA	NA	NA	NA	NA	NA	G	A	A	G	G	G	A	G	G	G	G	A	A	G	A	G	A	A	G	G	A	G	A	G	A	A	G	A	G	A	A	A	A	A	A	A	G	G	G
RM875_c47353_350	T/C	2B	643	+	NA	NA	NA	NA	NA	NA	T	C	C	T	T	T	C	T	C	T	T	C	C	T	C	T	C	C	T	T	C	T	C	T	T	C	C	C	C	C	C	C	C	C	C	C	C	T	T
RM875_c50245_120	A/G	2B	643	+	NA	NA	NA	NA	NA	NA	A	A	A	G	G	G	G	G	G	G	G	G	G	A	G	A	A	A	G	G	G	A	G	A	G	G	A	G	G	G	A	A	G	G	G	A	G	G	A
RM875_c52566_551	G/A	2B	643	+	NA	NA	NA	NA	NA	NA	A	G	G	G	G	G	G	G	G	G	A	G	G	G	G	G	G	G	G	G	G	G	G	A	A	G	G	G	G	G	G	G	A	G	G	G	G	G	A
RM875_c52566_644	T/C	2B	643	+	NA	NA	NA	NA	NA	NA	C	T	T	T	T	T	T	T	T	T	C	T	T	T	T	T	T	T	T	T	T	T	T	C	C	T	T	T	T	T	T	T	C	T	T	T	T	T	C
RM875_rep_c106400_276	A/G	2B	643	+	NA	NA	NA	NA	NA	NA	G	A	A	A	A	A	A	A	G	A	G	A	A	A	A	A	A	A	A	A	A	A	A	G	G	A	A	A	G	A	A	A	G	A	A	A	G	A	A
RM875_rep_c112008_519	A/G	2B	643	+	NA	NA	NA	NA	NA	NA	G	A	A	A	A	A	A	A	G	A	G	A	A	A	A	A	A	A	A	A	A	A	A	G	G	A	A	A	G	G	A	A	G	A	A	A	G	A	A
RM875_rep_c113555_122	C/T	2B	643	+	NA	NA	NA	NA	NA	NA	T	C	C	C	C	C	C	C	C	C	T	C	C	C	C	C	C	C	C	C	C	C	C	T	T	C	C	C	C	T	C	C	C	C	C	C	C	C	T
RM875_rep_c118376_304	A/C	2B	643	+	NA	NA	NA	NA	NA	NA	A	A	A	A	A	A	A	A	A	A	C	A	A	A	A	A	A	A	A	A	A	A	A	A	C	A	A	A	A	A	A	A	A	A	A	A	A	A	A
RM875_rep_c70402_527	G/A	2B	643	+	NA	NA	NA	NA	NA	NA	G	G	G	G	G	G	G	G	G	G	G	G	G	G	G	G	G	G	G	G	G	G	G	G	G	G	G	G	G	G	G	G	G	G	G	G	G	G	G
RM875_rep_c72435_90	G/A	2B	643	+	NA	NA	NA	NA	NA	NA	G	G	G	G	G	G	G	G	G	G	G	G	G	G	G	G	G	G	G	G	G	G	G	A	G	G	G	G	G	A	G	G	G	G	G	G	G	G	G
Ra_c106376_879	A/G	2B	643	+	NA	NA	NA	NA	NA	NA	A	A	A	A	A	A	A	A	A	A	A	A	A	A	A	A	A	A	A	A	A	A	A	A	A	A	A	A	A	A	A	A	A	A	A	A	A	A	A
Ra_c2110_1660	G/A	2B	643	+	NA	NA	NA	NA	NA	NA	G	G	G	G	G	G	G	G	G	G	A	G	G	G	G	G	G	G	G	G	G	G	G	G	A	G	G	G	G	A	G	G	A	G	G	G	G	G	G
Ra_c2110_494	C/T	2B	643	+	NA	NA	NA	NA	NA	NA	C	C	C	C	C	C	C	C	C	C	T	C	C	C	C	C	C	C	C	C	C	C	C	C	T	C	C	C	C	T	C	C	T	C	C	C	C	C	C
Ra_c4397_542	A/C	2B	643	+	NA	NA	NA	NA	NA	NA	A	C	C	A	A	A	C	A	A	A	A	C	C	C	C	C	C	C	A	A	C	C	C	A	A	C	C	C	A	C	C	C	C	C	C	C	A	A	A
Ra_c6728_590	T/C	2B	643	+	NA	NA	NA	NA	NA	NA	T	T	T	T	T	T	T	T	T	T	C	T	T	T	T	T	T	T	T	T	T	T	T	T	C	T	T	T	T	T	T	T	T	T	T	T	T	T	T
TA001322-1176	G/A	2B	643	+	NA	NA	NA	NA	NA	NA	G	G	G	A	A	A	A	A	A	A	A	G	A	G	A	G	G	G	A	A	A	G	A	G	A	A	A	A	A	G	G	G	A	A	A	G	A	A	G
TA001821-0411	C/A	2B	643	+	NA	NA	NA	NA	NA	NA	C	C	C	C	C	C	C	C	C	C	A	C	C	C	C	C	C	C	C	C	C	C	C	C	A	C	C	C	C	C	C	C	A	C	C	C	C	C	C
Tdurum_contig10994_617	A/G	2B	643	+	NA	NA	NA	NA	NA	NA	G	A	A	A	A	A	A	A	A	A	A	A	A	G	A	G	A	A	A	A	A	G	A	A	A	A	A	A	A	A	A	A	A	A	A	A	A	A	A
Tdurum_contig18197_86	C/T	2B	643	+	NA	NA	NA	NA	NA	NA	T	C	C	C	C	C	C	C	C	C	C	C	C	C	C	C	C	C	C	C	C	C	C	C	C	C	C	C	C	C	C	C	C	C	C	C	C	C	C
Tdurum_contig42214_1195	A/G	2B	643	+	NA	NA	NA	NA	NA	NA	A	A	A	A	A	A	A	A	A	A	A	A	A	A	A	A	A	A	A	A	A	A	A	A	A	A	A	A	A	A	A	A	G	A	A	A	A	A	A
Tdurum_contig71387_65	C/A	2B	643	+	NA	NA	NA	NA	NA	NA	C	A	A	C	C	C	A	C	A	C	C	A	A	C	A	C	A	A	C	C	A	C	A	C	C	A	A	A	A	A	A	A	A	A	A	A	A	C	C
Tdurum_contig77602_931	A/G	2B	643	+	NA	NA	NA	NA	NA	NA	A	A	A	A	A	A	A	A	A	A	G	A	A	A	A	A	A	A	A	A	A	A	A	A	G	A	A	A	A	A	A	A	G	A	A	A	A	A	A
Tdurum_contig83066_276	G/T	2B	643	+	NA	NA	NA	NA	NA	NA	T	G	G	G	G	G	G	G	G	G	T	G	G	G	G	G	G	G	G	G	G	G	G	T	T	G	G	G	G	G	G	G	G	G	G	G	G	G	T
Tdurum_contig98206_211	G/A	2B	643	+	NA	NA	NA	NA	NA	NA	G	G	G	G	G	G	G	G	G	G	G	G	G	G	G	G	G	G	G	G	G	G	G	A	G	G	G	G	G	A	G	G	G	G	G	G	G	G	G
tplb0031k24_254	G/A	2B	643	+	NA	NA	NA	NA	NA	NA	G	A	A	G	G	G	A	G	A	G	G	A	A	G	A	G	A	A	G	G	A	G	A	G	G	A	A	A	A	A	A	A	A	A	A	A	A	G	G
wsnp_BE399688B_Ta_2_1	G/T	2B	643	+	NA	NA	NA	NA	NA	NA	G	G	G	T	T	T	G	T	G	T	T	G	G	T	G	T	G	G	G	T	G	T	G	G	T	G	T	G	G	G	G	G	G	G	G	G	G	T	G
wsnp_BE497494B_Ta_2_1	A/C	2B	643	+	NA	NA	NA	NA	NA	NA	A	A	A	A	A	A	A	A	A	A	C	A	A	A	A	A	A	A	A	A	A	A	A	A	C	A	A	A	A	A	A	A	C	A	A	A	A	A	A
wsnp_BF202681B_Ta_2_2	C/A	2B	643	+	NA	NA	NA	NA	NA	NA	C	C	C	C	C	C	C	C	C	C	A	C	C	C	C	C	C	C	C	C	C	C	C	C	A	C	C	C	C	A	C	C	A	C	C	C	C	C	C
wsnp_BM140364B_Ta_2_1	T/C	2B	643	+	NA	NA	NA	NA	NA	NA	T	T	T	T	T	T	T	T	T	T	T	T	T	T	T	T	T	T	T	T	T	T	T	T	T	T	T	T	T	T	T	T	C	T	T	T	T	T	T
wsnp_CAP11_c3947_1866837	A/G	2B	643	+	NA	NA	NA	NA	NA	NA	A	A	A	A	A	A	A	A	A	A	G	A	A	A	A	A	A	A	A	A	A	A	A	A	G	A	A	A	A	A	A	A	G	A	A	A	A	A	A
wsnp_CAP11_rep_c8700_3756682	C/T	2B	643	+	NA	NA	NA	NA	NA	NA	C	C	C	C	C	C	C	C	C	C	C	C	C	C	C	C	C	C	C	C	C	C	C	C	C	C	C	C	C	T	C	C	C	C	C	C	C	C	C
wsnp_CAP11_rep_c9018_3888047	A/G	2B	643	+	NA	NA	NA	NA	NA	NA	A	G	G	A	A	A	G	A	A	A	A	G	G	A	G	A	G	G	A	A	G	A	G	A	A	G	A	G	A	A	G	G	G	G	G	G	A	A	A
wsnp_CAP7_rep_c12606_5316797	A/G	2B	643	+	NA	NA	NA	NA	NA	NA	A	A	A	A	A	A	A	A	A	A	G	A	A	A	A	A	A	A	A	A	A	A	A	A	G	A	A	A	A	A	A	A	G	A	A	A	A	A	A
wsnp_CAP8_c630_456418	T/C	2B	643	+	NA	NA	NA	NA	NA	NA	T	T	T	T	T	T	T	T	T	T	C	T	T	T	T	T	T	T	T	T	T	T	T	T	C	T	T	T	T	C	T	T	C	T	T	T	T	T	T
wsnp_Ex_c13351_21042379	A/G	2B	643	+	NA	NA	NA	NA	NA	NA	A	G	G	A	A	A	G	A	G	A	G	G	G	A	G	A	G	G	A	A	G	A	G	A	G	G	G	G	G	A	G	G	G	G	G	G	G	A	A
wsnp_Ex_c22018_31193171	G/A	2B	643	+	NA	NA	NA	NA	NA	NA	A	A	A	G	G	G	A	G	G	G	G	A	A	A	A	A	A	A	G	G	A	A	A	G	A	A	G	A	G	G	A	A	A	A	A	A	G	G	G
wsnp_Ex_c269_517710	T/C	2B	643	+	NA	NA	NA	NA	NA	NA	T	T	T	T	T	T	T	T	T	T	C	T	T	T	T	T	T	T	T	T	T	T	T	T	C	T	T	T	T	T	T	T	C	T	T	T	T	T	T
wsnp_Ex_c269_518324	G/A	2B	643	+	NA	NA	NA	NA	NA	NA	G	G	G	G	G	G	G	G	G	G	A	G	G	G	G	G	G	G	G	G	G	G	G	G	A	G	G	G	G	G	G	G	A	G	G	G	G	G	G
wsnp_Ex_c27867_37030229	C/T	2B	643	+	NA	NA	NA	NA	NA	NA	T	C	C	C	C	C	C	C	C	C	C	C	C	T	C	T	C	C	C	C	C	N	C	C	C	C	C	C	C	C	C	C	C	C	C	C	C	C	C
wsnp_Ex_c3044_5620102	G/A	2B	643	+	NA	NA	NA	NA	NA	NA	A	A	A	G	G	G	A	G	A	G	G	A	A	A	A	A	A	A	G	G	A	A	A	G	A	A	G	A	A	G	A	A	A	A	A	A	A	G	G
wsnp_Ex_c31274_40086873	T/C	2B	643	+	NA	NA	NA	NA	NA	NA	T	T	T	T	T	T	T	T	T	T	T	T	T	T	T	T	T	T	T	T	T	T	T	T	T	T	T	T	T	T	T	T	C	T	T	T	T	T	T
wsnp_Ex_c45094_50985067	A/G	2B	643	+	NA	NA	NA	NA	NA	NA	A	A	A	G	G	G	A	G	A	G	G	A	A	G	A	G	A	A	A	G	A	G	A	A	G	A	G	A	A	A	A	A	A	A	A	A	A	G	A
wsnp_Ex_c51461_55394646	G/A	2B	643	+	NA	NA	NA	NA	NA	NA	G	G	G	A	A	A	A	A	A	A	A	G	A	G	A	G	G	G	A	A	A	G	A	G	A	A	G	A	A	G	G	G	A	A	A	G	A	A	G
wsnp_Ex_c62844_62315607	T/C	2B	643	+	NA	NA	NA	NA	NA	NA	C	C	C	T	T	T	C	T	C	T	T	C	C	C	C	C	C	C	T	T	C	C	C	T	C	C	T	C	C	T	C	C	C	C	C	C	C	T	T
wsnp_Ex_c6537_11338763	C/T	2B	643	+	NA	NA	NA	NA	NA	NA	C	C	C	C	C	C	C	C	C	C	T	C	C	C	C	C	C	C	C	C	C	C	C	C	T	C	C	C	C	C	C	C	T	C	C	C	C	C	C
wsnp_Ex_c7246_12443506	C/T	2B	643	+	NA	NA	NA	NA	NA	NA	T	C	C	C	C	C	C	C	C	C	T	C	C	C	C	C	C	C	C	C	C	C	C	T	T	C	C	C	C	C	C	C	T	C	C	C	C	C	T
wsnp_Ex_c7738_13195349	C/T	2B	643	+	NA	NA	NA	NA	NA	NA	T	C	C	C	C	C	C	C	C	C	T	C	C	C	C	C	C	C	C	C	C	C	C	T	T	C	C	C	C	C	C	C	T	C	C	C	C	C	T
wsnp_Ex_c9248_15372536	C/T	2B	643	+	NA	NA	NA	NA	NA	NA	C	C	C	T	T	T	C	T	C	T	T	C	C	T	C	T	C	C	C	T	C	T	C	C	T	C	T	C	C	C	C	C	C	C	C	C	C	T	C
wsnp_Ex_rep_c101906_87187119	G/T	2B	643	+	NA	NA	NA	NA	NA	NA	G	T	T	T	T	T	T	T	T	T	T	G	T	G	T	G	T	T	T	T	T	G	T	G	T	T	T	T	T	G	T	T	T	T	T	T	T	T	G
wsnp_JD_c1236_1789566	G/A	2B	643	+	NA	NA	NA	NA	NA	NA	G	G	G	A	A	A	A	A	A	A	A	A	A	G	A	G	G	G	A	A	A	G	A	G	A	A	G	A	A	A	G	G	A	A	A	G	A	A	G
wsnp_JD_c4699_5834958	G/A	2B	643	+	NA	NA	NA	NA	NA	NA	G	G	G	A	A	A	A	A	A	A	A	A	A	G	A	G	G	G	A	A	A	G	A	G	A	A	G	A	A	A	G	G	A	A	A	G	A	A	G
wsnp_Ku_c13905_22034406	G/A	2B	643	+	NA	NA	NA	NA	NA	NA	G	A	A	G	G	G	A	G	A	G	G	A	A	G	A	G	A	A	G	G	A	G	A	G	G	A	A	A	A	A	A	A	A	A	A	A	A	G	G
wsnp_Ku_c4042_7375053	C/T	2B	643	+	NA	NA	NA	NA	NA	NA	C	C	C	C	C	C	C	C	C	C	T	C	C	C	C	C	C	C	C	C	C	C	C	C	T	C	C	C	C	C	C	C	T	C	C	C	C	C	C
wsnp_Ku_c4507_8157580	A/G	2B	643	+	NA	NA	NA	NA	NA	NA	A	A	A	A	A	A	A	A	A	A	G	A	A	A	A	A	A	A	A	A	A	A	A	A	G	A	A	A	A	G	A	A	G	A	A	A	A	A	A
wsnp_Ra_c16822_25566950	C/A	2B	643	+	NA	NA	NA	NA	NA	NA	C	A	A	C	C	C	A	C	A	C	C	A	A	C	A	C	A	A	C	C	A	C	A	C	C	A	A	A	A	A	A	A	A	A	A	A	A	C	C
BS00037345_51	A/G	2B	660	+	NA	NA	NA	NA	NA	NA	G	G	G	G	G	G	G	G	G	G	G	G	G	G	G	G	G	G	G	G	G	G	G	G	G	G	A	G	G	A	G	G	G	G	G	G	G	G	A
BS00064851_51	G/A	2B	660	+	NA	NA	NA	NA	NA	NA	G	A	A	A	A	A	G	A	G	A	A	G	G	A	G	A	A	A	G	A	G	A	G	G	G	G	A	G	A	A	A	A	A	G	G	A	A	A	G
BS00066119_51	C/T	2B	660	+	NA	NA	NA	NA	NA	NA	C	C	C	C	C	C	C	C	C	C	C	C	C	C	C	C	C	C	C	C	C	C	C	C	C	C	T	C	C	T	C	C	C	C	C	C	C	C	T
BobWhite_c5852_103	T/G	2B	660	+	NA	NA	NA	NA	NA	NA	T	T	T	T	T	T	T	T	T	T	T	T	T	T	T	T	T	T	T	T	T	T	T	T	T	T	T	T	T	T	T	T	G	T	T	T	T	T	T
BobWhite_c5852_685	A/G	2B	660	+	NA	NA	NA	NA	NA	NA	A	A	A	A	A	A	A	A	A	A	A	A	A	A	A	A	A	A	A	A	A	A	A	A	A	A	A	A	A	G	A	A	G	A	A	A	A	A	A
BobWhite_c8113_532	G/A	2B	660	+	NA	NA	NA	NA	NA	NA	A	A	A	A	A	A	A	A	A	A	A	A	A	G	A	N	A	A	G	A	A	G	A	G	A	A	A	A	A	G	A	A	G	A	A	A	A	A	G
BobWhite_c892_73	C/T	2B	660	+	NA	NA	NA	NA	NA	NA	C	C	C	C	C	C	C	C	C	C	C	C	C	T	C	T	C	C	T	C	C	T	C	T	C	C	C	C	C	T	C	C	T	C	C	C	C	C	C
BobWhite_rep_c61602_139	G/A	2B	660	+	NA	NA	NA	NA	NA	NA	G	G	G	G	G	G	G	G	G	G	G	G	G	G	G	A	G	G	G	G	G	G	G	A	G	G	G	G	G	G	G	G	A	G	G	G	G	G	G
CAP7_c3814_303	T/C	2B	660	+	NA	NA	NA	NA	NA	NA	T	T	T	T	T	T	T	T	T	T	T	T	T	T	T	T	T	T	T	T	T	T	T	T	T	T	T	T	T	T	T	T	C	T	T	T	T	T	T
Excalibur_c15696_1280	A/G	2B	660	+	NA	NA	NA	NA	NA	NA	G	G	G	G	G	G	G	G	G	G	G	G	G	G	G	G	G	G	G	G	G	G	G	G	G	G	A	G	G	A	G	G	G	G	G	G	G	G	A
Excalibur_c16646_1254	T/C	2B	660	+	NA	NA	NA	NA	NA	NA	T	C	C	T	T	T	T	T	T	T	C	T	T	C	T	C	C	C	T	T	T	C	T	T	T	T	T	T	C	C	C	C	C	T	T	C	C	T	T
Excalibur_c18417_285	T/C	2B	660	+	NA	NA	NA	NA	NA	NA	T	T	T	T	T	T	T	T	T	T	T	T	T	T	T	C	T	T	T	T	T	T	T	C	T	T	T	T	T	T	T	T	C	T	T	T	T	T	T
Excalibur_c20647_643	G/A	2B	660	+	NA	NA	NA	NA	NA	NA	N	G	G	G	G	G	G	G	G	G	G	G	G	G	G	A	G	G	G	G	G	G	G	A	G	G	G	G	G	G	G	G	A	G	G	G	G	G	G
Excalibur_c25921_230	C/T	2B	660	+	NA	NA	NA	NA	NA	NA	C	C	C	C	C	C	C	C	C	C	C	C	C	C	C	T	C	C	C	C	C	C	C	T	C	C	C	C	C	T	C	C	T	C	C	C	C	C	C
Excalibur_c58566_284	C/T	2B	660	+	NA	NA	NA	NA	NA	NA	C	C	C	C	C	C	C	C	C	C	C	C	C	C	C	C	C	C	C	C	C	C	C	C	C	C	C	C	C	C	C	C	T	C	C	C	C	C	C
IAAV6765	C/A	2B	660	+	NA	NA	NA	NA	NA	NA	C	A	A	C	C	C	C	C	A	C	A	C	C	C	C	C	A	A	C	C	C	C	C	A	A	C	C	C	A	C	A	A	C	C	C	A	A	C	A
Jagger_c9472_305	T/C	2B	660	+	NA	NA	NA	NA	NA	NA	T	T	T	T	T	T	T	T	T	T	T	T	T	T	T	T	T	T	T	T	T	T	T	T	T	T	T	T	T	T	T	T	C	T	T	T	T	T	T
Ku_c4777_2494	C/T	2B	660	+	NA	NA	NA	NA	NA	NA	C	T	T	T	T	T	C	T	C	T	T	C	C	T	C	T	T	T	C	T	C	T	C	C	C	C	T	C	T	C	T	T	T	C	C	T	T	T	C
Ku_c6546_718	C/T	2B	660	+	NA	NA	NA	NA	NA	NA	C	C	C	C	C	C	C	C	C	C	C	C	C	C	C	C	C	C	T	C	C	C	C	C	C	C	T	C	C	C	C	C	T	C	C	C	C	C	C
Kukri_c32980_552	A/G	2B	660	+	NA	NA	NA	NA	NA	NA	A	A	A	A	A	A	A	A	A	A	A	A	A	A	A	A	A	A	A	A	A	A	A	A	A	A	G	A	A	G	A	A	A	A	A	A	A	A	G
Kukri_c32980_680	C/T	2B	660	+	NA	NA	NA	NA	NA	NA	C	C	C	C	C	C	C	C	C	C	C	C	C	C	C	C	C	C	C	C	C	C	C	C	C	C	T	C	C	T	C	C	C	C	C	C	C	C	T
Kukri_c9507_95	A/C	2B	660	+	NA	NA	NA	NA	NA	NA	A	A	A	A	A	A	A	A	A	A	A	A	A	A	A	A	A	A	A	A	A	A	A	A	A	A	A	A	A	C	A	A	C	A	A	A	A	A	A
Kukri_rep_c69267_496	C/T	2B	660	+	NA	NA	NA	NA	NA	NA	C	C	C	C	C	C	C	C	C	C	C	C	C	C	C	C	C	C	T	C	C	C	C	C	C	C	T	C	C	C	C	C	T	C	C	C	C	C	C
Kukri_rep_c74573_613	C/T	2B	660	+	NA	NA	NA	NA	NA	NA	C	T	T	C	C	C	C	C	C	C	T	C	C	T	C	T	T	T	C	C	C	T	C	C	C	C	C	C	T	T	T	T	T	C	C	T	T	C	C
RFL_Contig356_812	G/A	2B	660	+	NA	NA	NA	NA	NA	NA	G	G	G	G	G	G	G	G	G	G	G	G	G	G	G	G	G	G	G	G	G	G	G	A	G	G	G	G	G	A	G	G	G	G	G	G	G	G	A
RFL_Contig5290_1493	A/C	2B	660	+	NA	NA	NA	NA	NA	NA	A	A	A	A	A	A	A	A	A	A	A	A	A	A	A	A	A	A	A	A	A	A	A	A	A	A	A	A	A	C	A	A	A	A	A	A	A	A	A
RM875_c18463_156	T/C	2B	660	+	NA	NA	NA	NA	NA	NA	T	T	T	T	T	T	T	T	T	T	T	T	T	T	T	T	T	T	T	T	T	T	T	T	T	T	T	T	T	C	T	T	C	T	T	T	T	T	T
RM875_c30936_411	A/C	2B	660	+	NA	NA	NA	NA	NA	NA	A	A	A	A	A	A	A	A	A	A	A	A	A	A	A	A	A	A	A	A	A	A	A	A	A	A	A	A	A	C	A	A	C	A	A	A	A	A	A
RM875_c3752_890	G/A	2B	660	+	NA	NA	NA	NA	NA	NA	G	G	G	G	G	G	G	G	G	G	G	G	G	G	G	G	G	G	G	G	G	G	G	G	G	G	G	G	G	A	G	G	G	G	G	G	G	G	A
RM875_c4203_382	A/G	2B	660	+	NA	NA	NA	NA	NA	NA	A	A	A	A	A	A	A	A	A	A	A	A	A	A	A	A	A	A	A	A	A	A	A	A	A	A	A	A	A	G	A	A	G	A	A	A	A	A	A
RM875_c46661_184	G/T	2B	660	+	NA	NA	NA	NA	NA	NA	G	G	G	G	G	G	G	G	G	G	G	G	G	T	G	T	G	G	T	G	G	T	G	G	G	G	T	G	G	G	G	G	T	G	G	G	G	G	G
RM875_c5080_915	G/A	2B	660	+	NA	NA	NA	NA	NA	NA	G	G	G	G	G	G	G	G	G	G	G	G	G	G	G	G	G	G	A	G	G	G	G	G	G	G	A	G	G	G	G	G	A	G	G	G	G	G	G
RM875_c63545_85	C/T	2B	660	+	NA	NA	NA	NA	NA	NA	C	C	C	C	C	C	C	C	C	C	C	C	C	C	C	T	C	C	C	C	C	C	C	T	C	C	C	C	C	C	C	C	C	C	C	C	C	C	C
RM875_c8045_231	T/C	2B	660	+	NA	NA	NA	NA	NA	NA	T	T	T	T	T	T	T	T	T	T	T	T	T	T	T	T	T	T	T	T	T	T	T	T	T	T	T	T	T	C	T	T	T	T	T	T	T	T	T
RM875_rep_c109975_192	T/C	2B	660	+	NA	NA	NA	NA	NA	NA	T	T	T	T	T	T	T	T	T	T	T	T	T	T	T	C	T	T	T	T	T	T	T	C	T	T	T	T	T	C	T	T	C	T	T	T	T	T	T
Ra_c6700_406	A/G	2B	660	+	NA	NA	NA	NA	NA	NA	G	A	A	G	G	G	G	G	A	G	A	G	G	G	G	G	A	A	G	G	G	G	G	A	A	G	G	G	A	A	A	A	G	G	G	A	A	G	A
TA004199-0831	G/A	2B	660	+	NA	NA	NA	NA	NA	NA	G	G	G	G	G	G	G	G	G	G	G	G	G	G	G	A	G	G	G	G	G	G	G	A	G	G	G	G	G	G	G	G	A	G	G	G	G	G	G
tplb0040e02_1293	G/A	2B	660	+	NA	NA	NA	NA	NA	NA	G	G	G	G	G	G	G	G	G	G	G	G	G	G	G	A	G	G	G	G	G	G	G	A	G	G	G	G	G	G	G	G	A	G	G	G	G	G	G
wsnp_BF291736B_Ta_1_1	A/G	2B	660	+	NA	NA	NA	NA	NA	NA	A	G	G	A	A	A	A	A	A	A	G	A	A	G	A	G	G	G	A	A	A	G	A	A	A	A	A	A	G	G	G	G	G	A	A	G	G	A	A
wsnp_BG263521B_Ta_2_1	T/C	2B	660	+	NA	NA	NA	NA	NA	NA	T	T	T	T	T	T	T	T	T	T	T	T	T	T	T	T	T	T	T	T	T	T	T	C	T	T	T	T	T	T	T	T	T	T	T	T	T	T	C
wsnp_CAP8_c1240_753371	G/A	2B	660	+	NA	NA	NA	NA	NA	NA	G	G	G	G	G	G	G	G	G	G	G	G	G	G	G	G	G	G	G	G	G	G	G	G	G	G	G	G	G	A	G	G	G	G	G	G	G	G	G
wsnp_Ex_c15089_23270614	T/C	2B	660	+	NA	NA	NA	NA	NA	NA	T	C	C	T	T	T	T	T	C	T	C	T	T	T	T	T	C	C	T	T	T	T	T	C	C	T	T	T	C	T	C	C	T	T	T	C	C	T	C
wsnp_Ex_c1873_3531947	T/C	2B	660	+	NA	NA	NA	NA	NA	NA	T	T	T	T	T	T	T	T	T	T	T	T	T	T	T	T	T	T	T	T	T	T	T	C	T	T	T	T	T	T	T	T	T	T	T	T	T	T	C
wsnp_Ex_c22423_31615798	C/A	2B	660	+	NA	NA	NA	NA	NA	NA	C	A	A	C	C	C	C	C	A	C	A	C	C	C	C	C	A	A	C	C	C	C	C	A	A	C	C	C	A	C	A	A	C	C	C	A	A	C	A
wsnp_Ex_c22946_32163010	A/G	2B	660	+	NA	NA	NA	NA	NA	NA	A	A	A	A	A	A	A	A	A	A	A	A	A	A	A	A	A	A	A	A	A	A	A	G	A	A	A	A	A	G	A	A	A	A	A	A	A	A	G
wsnp_Ex_c38739_46195930	T/C	2B	660	+	NA	NA	NA	NA	NA	NA	T	C	C	T	T	T	T	T	T	T	C	T	T	C	T	C	C	C	T	T	T	C	T	T	T	T	T	T	C	C	C	C	C	T	T	C	C	T	T
wsnp_Ex_c38739_46196393	G/A	2B	660	+	NA	NA	NA	NA	NA	NA	G	A	A	G	G	G	G	G	G	G	A	G	G	A	G	A	A	A	G	G	G	A	G	G	G	G	G	G	A	A	A	A	A	G	G	A	A	G	G
wsnp_Ex_c7003_12065828	A/G	2B	660	+	NA	NA	NA	NA	NA	NA	G	G	G	G	G	G	G	G	G	G	G	G	G	A	G	A	G	G	A	G	G	A	G	A	G	G	G	G	G	A	G	G	A	G	G	G	G	G	A
wsnp_Ex_rep_c67671_66332423	C/T	2B	660	+	NA	NA	NA	NA	NA	NA	C	C	C	C	C	C	C	C	C	C	C	C	C	T	C	T	C	C	T	C	C	T	C	T	C	C	C	C	C	C	C	C	T	C	C	C	C	C	C
wsnp_Ku_c18923_28319203	G/A	2B	660	+	NA	NA	NA	NA	NA	NA	G	A	A	G	G	G	G	G	G	G	A	G	G	A	G	A	A	A	G	G	G	A	G	G	G	G	A	G	A	G	A	A	A	G	G	A	A	G	G
wsnp_Ku_rep_c73313_72887199	G/A	2B	660	+	NA	NA	NA	NA	NA	NA	G	G	G	G	G	G	G	G	G	G	G	G	G	G	G	G	G	G	G	G	G	G	G	A	G	G	G	G	G	A	G	G	G	G	G	G	G	G	A
wsnp_RFL_Contig1418_565105	T/C	2B	660	+	NA	NA	NA	NA	NA	NA	T	C	C	T	T	T	T	T	C	T	C	T	T	T	T	T	C	C	T	T	T	T	T	C	C	T	T	T	C	T	C	C	T	T	T	C	C	T	C
BS00037278_51	A/G	2B	668	+	NA	NA	NA	NA	NA	NA	A	G	G	G	G	G	A	G	G	G	G	A	A	A	A	A	G	G	A	G	A	A	A	A	G	A	G	A	G	G	G	G	G	A	A	G	G	G	A
wsnp_Ku_c27759_37702654	A/G	2B	668	+	NA	NA	NA	NA	NA	NA	A	G	G	G	G	G	A	G	G	G	G	A	A	A	A	A	G	G	A	G	A	A	A	A	G	A	G	A	G	A	G	G	G	A	A	G	G	G	A
Kukri_c27532_148	T/C	2B	683	+	NA	NA	NA	NA	NA	NA	T	T	T	T	T	T	T	T	T	T	T	T	T	T	T	T	T	T	T	T	T	T	T	T	T	T	T	T	T	C	T	T	C	T	T	T	T	T	T
wsnp_Ex_c51352_55323092	A/C	2B	683	+	NA	NA	NA	NA	NA	NA	A	A	A	A	A	A	A	A	A	A	A	A	A	C	A	C	A	A	C	A	A	C	A	C	A	A	A	A	A	C	A	A	C	A	A	A	A	A	A
BS00062485_51	G/T	2B	699	+	NA	NA	NA	NA	NA	NA	G	G	G	G	G	G	G	G	G	G	G	G	G	G	G	G	G	G	G	G	G	G	G	G	G	G	G	G	G	G	G	G	T	G	G	G	G	G	G
BS00066545_51	G/A	2B	699	+	NA	NA	NA	NA	NA	NA	G	A	G	A	A	A	G	A	G	A	G	G	G	A	G	G	G	G	A	G	G	A	G	G	A	G	G	G	A	G	G	G	A	G	G	A	A	A	G
BS00072379_51	C/A	2B	699	+	NA	NA	NA	NA	NA	NA	C	C	C	C	C	C	C	C	C	C	C	C	C	C	C	C	C	C	C	C	C	C	C	C	C	C	C	C	C	A	C	C	A	C	C	C	C	C	C
BobWhite_c14686_86	T/G	2B	699	+	NA	NA	NA	NA	NA	NA	T	T	T	T	T	T	T	T	T	T	T	T	T	T	T	T	T	T	T	T	T	T	T	T	T	T	T	T	T	G	T	T	G	T	T	T	T	T	T
BobWhite_c16735_131	A/G	2B	699	+	NA	NA	NA	NA	NA	NA	A	A	A	A	A	A	A	A	A	A	A	A	A	G	A	A	A	A	G	A	A	G	A	A	A	A	A	A	A	G	A	A	G	A	A	A	A	A	A
BobWhite_c18672_757	T/C	2B	699	+	NA	NA	NA	NA	NA	NA	T	T	T	T	T	T	T	T	T	T	T	T	T	T	T	T	T	T	T	T	T	T	T	T	T	T	C	T	T	C	T	T	C	T	T	T	T	T	T
BobWhite_c31523_130	C/T	2B	699	+	NA	NA	NA	NA	NA	NA	C	C	C	C	C	C	C	C	C	C	C	C	C	C	C	C	C	C	C	C	C	C	C	C	C	C	C	C	C	T	C	C	T	C	C	C	C	C	C
BobWhite_c31986_324	C/T	2B	699	+	NA	NA	NA	NA	NA	NA	C	C	C	C	C	C	C	C	C	C	C	C	C	C	C	C	C	C	C	C	C	C	C	C	C	C	C	C	C	C	C	C	T	C	C	C	C	C	C
BobWhite_c34233_205	T/C	2B	699	+	NA	NA	NA	NA	NA	NA	T	T	T	T	T	T	T	T	T	T	T	T	T	T	T	T	T	T	T	T	T	T	T	T	T	T	T	T	T	C	T	T	C	T	T	T	T	T	T
BobWhite_c3693_85	A/C	2B	699	+	NA	NA	NA	NA	NA	NA	A	A	A	A	A	A	A	A	A	A	A	A	A	A	A	A	A	A	A	A	A	A	A	A	A	A	A	A	A	A	A	A	C	A	A	A	A	A	A
BobWhite_c40428_349	T/C	2B	699	+	NA	NA	NA	NA	NA	NA	T	T	T	T	T	T	T	T	T	T	T	T	T	T	T	T	T	T	T	T	T	T	T	T	T	T	T	T	T	C	T	T	C	T	T	T	T	T	T
BobWhite_c46028_206	T/C	2B	699	+	NA	NA	NA	NA	NA	NA	T	T	T	T	T	T	T	T	T	T	T	T	T	T	T	T	T	T	T	T	T	T	T	T	T	T	T	T	T	C	T	T	C	T	T	T	T	T	T
Ex_c10478_746	A/C	2B	699	+	NA	NA	NA	NA	NA	NA	A	A	A	A	A	A	A	A	A	A	A	A	A	A	A	A	A	A	A	A	A	A	A	A	A	A	A	A	A	C	A	A	C	A	A	A	A	A	A
Ex_c66545_551	G/A	2B	699	+	NA	NA	NA	NA	NA	NA	G	G	G	G	G	G	G	G	G	G	G	G	G	G	G	G	G	G	G	G	G	G	G	G	G	G	G	G	G	A	G	G	A	G	G	G	G	G	G
Excalibur_c10122_789	T/C	2B	699	+	NA	NA	NA	NA	NA	NA	T	T	T	T	T	T	T	T	T	T	T	T	T	T	T	T	T	T	T	T	T	T	T	T	T	T	T	T	T	C	T	T	C	T	T	T	T	T	T
Excalibur_c18275_211	A/G	2B	699	+	NA	NA	NA	NA	NA	NA	A	A	A	A	A	A	A	A	A	A	A	A	A	A	A	A	A	A	A	A	A	A	A	A	A	A	A	A	A	G	A	A	G	A	A	A	A	A	A
Excalibur_c33079_199	A/C	2B	699	+	NA	NA	NA	NA	NA	NA	A	A	A	A	A	A	A	A	A	A	A	A	A	A	A	A	A	A	A	A	A	A	A	A	A	A	A	A	A	A	A	A	C	A	A	A	A	A	A
Excalibur_c39184_251	A/G	2B	699	+	NA	NA	NA	NA	NA	NA	A	A	A	A	A	A	A	A	A	A	A	A	A	A	A	A	A	A	A	A	A	A	A	A	A	A	A	A	A	G	A	A	G	A	A	A	A	A	A
Excalibur_c4984_162	A/G	2B	699	+	NA	NA	NA	NA	NA	NA	A	A	A	A	A	A	A	A	A	A	A	A	A	A	A	A	A	A	A	A	A	A	A	A	A	A	A	A	A	G	A	A	G	A	A	A	A	A	A
Excalibur_c65830_82	G/A	2B	699	+	NA	NA	NA	NA	NA	NA	G	A	A	A	A	A	G	A	A	A	A	G	G	G	G	G	A	A	A	G	G	G	G	G	A	G	G	G	A	A	A	A	A	G	G	A	A	A	G
Excalibur_c99477_90	C/A	2B	699	+	NA	NA	NA	NA	NA	NA	C	C	C	C	C	C	C	C	C	C	C	C	C	C	C	C	C	C	C	C	C	C	C	C	C	C	C	C	C	C	C	C	C	C	C	C	C	C	C
Excalibur_rep_c102353_307	A/G	2B	699	+	NA	NA	NA	NA	NA	NA	A	A	A	A	A	A	A	A	A	A	A	A	A	A	A	A	A	A	A	A	A	A	A	A	A	A	A	A	A	G	A	A	G	A	A	A	A	A	A
Excalibur_rep_c106537_63	C/T	2B	699	+	NA	NA	NA	NA	NA	NA	C	C	C	C	C	C	C	C	C	C	C	C	C	C	C	C	C	C	C	C	C	C	C	C	C	C	C	C	C	C	C	C	T	C	C	C	C	C	C
Excalibur_rep_c107546_206	G/T	2B	699	+	NA	NA	NA	NA	NA	NA	G	G	G	G	G	G	G	G	G	G	G	G	G	G	G	G	G	G	G	G	G	G	G	G	G	G	G	G	G	G	G	G	T	G	G	G	G	G	G
Excalibur_rep_c111672_114	A/G	2B	699	+	NA	NA	NA	NA	NA	NA	A	A	A	A	A	A	A	A	A	A	A	A	A	A	A	A	A	A	A	A	A	A	A	A	A	A	A	A	A	A	A	A	G	A	A	A	A	A	A
Excalibur_rep_c67360_303	G/T	2B	699	+	NA	NA	NA	NA	NA	NA	G	G	G	G	G	G	G	G	G	G	G	G	G	G	G	G	G	G	G	G	G	G	G	G	G	G	G	G	G	T	G	G	T	G	G	G	G	G	G
IAAV1743	T/G	2B	699	+	NA	NA	NA	NA	NA	NA	T	T	T	T	T	T	T	T	T	T	T	T	T	G	T	T	T	T	G	T	T	G	T	T	T	T	T	T	T	G	T	T	T	T	T	T	T	T	T
IAAV3255	T/G	2B	699	+	NA	NA	NA	NA	NA	NA	T	T	T	T	T	T	T	T	T	T	T	T	T	T	T	T	T	T	T	T	T	T	T	T	T	T	T	T	T	T	T	T	G	T	T	T	T	T	T
IAAV8980	A/G	2B	699	+	NA	NA	NA	NA	NA	NA	A	A	A	A	A	A	A	A	A	A	A	A	A	A	A	A	A	A	A	A	A	A	A	A	A	A	A	A	A	A	A	A	G	A	A	A	A	A	A
Jagger_c7212_85	T/C	2B	699	+	NA	NA	NA	NA	NA	NA	T	T	T	T	T	T	T	T	T	T	T	T	T	C	T	T	T	T	C	T	T	C	T	T	T	T	T	T	T	C	T	T	T	T	T	T	T	T	T
Ku_c14053_772	G/A	2B	699	+	NA	NA	NA	NA	NA	NA	G	G	G	G	G	G	G	G	G	G	G	G	G	G	G	G	G	G	G	G	G	G	G	G	G	G	G	G	G	G	G	G	A	G	G	G	G	G	G
Kukri_c10017_833	G/A	2B	699	+	NA	NA	NA	NA	NA	NA	G	A	A	A	A	A	G	A	A	A	A	G	G	G	G	G	A	A	G	G	G	G	G	G	A	G	G	G	A	G	A	A	A	G	G	A	A	A	G
Kukri_c17062_618	G/A	2B	699	+	NA	NA	NA	NA	NA	NA	G	G	G	G	G	G	G	G	G	G	G	G	G	G	G	G	G	G	G	G	G	G	G	G	G	G	G	G	G	A	G	G	A	G	G	G	G	G	G
Kukri_c2507_382	G/T	2B	699	+	NA	NA	NA	NA	NA	NA	G	G	G	G	G	G	G	G	G	G	G	G	G	G	G	G	G	G	G	G	G	G	G	G	G	G	G	G	G	T	G	G	T	G	G	G	G	G	G
Kukri_c2507_962	C/A	2B	699	+	NA	NA	NA	NA	NA	NA	C	C	C	C	C	C	C	C	C	C	C	C	C	C	C	C	C	C	C	C	C	C	C	C	C	C	C	C	C	C	C	C	A	C	C	C	C	C	C
Kukri_c26645_254	C/T	2B	699	+	NA	NA	NA	NA	NA	NA	C	C	C	C	C	C	C	C	C	C	C	C	C	C	C	C	C	C	C	C	C	C	C	C	C	C	C	C	C	C	C	C	T	C	C	C	C	C	C
Kukri_c3096_1411	T/G	2B	699	+	NA	NA	NA	NA	NA	NA	T	T	T	T	T	T	T	T	T	T	T	T	T	T	T	T	T	T	T	T	T	T	T	T	T	T	T	T	T	T	T	T	G	T	T	T	T	T	T
Kukri_c48787_108	G/A	2B	699	+	NA	NA	NA	NA	NA	NA	G	G	A	A	A	A	G	A	A	G	A	G	G	G	G	G	A	A	G	G	G	G	G	G	A	G	G	G	A	A	A	A	A	G	G	G	A	A	G
Kukri_c49219_76	C/T	2B	699	+	NA	NA	NA	NA	NA	NA	C	C	C	C	C	C	C	C	C	C	C	C	C	C	C	C	C	C	C	C	C	C	C	C	C	C	C	N	C	C	C	C	T	C	C	C	C	C	C
Kukri_c57811_86	A/G	2B	699	+	NA	NA	NA	NA	NA	NA	A	A	A	A	A	A	A	A	A	A	A	A	A	A	A	A	A	A	A	A	A	A	A	A	A	A	A	A	A	G	A	A	G	A	A	A	A	A	A
Kukri_c691_504	A/G	2B	699	+	NA	NA	NA	NA	NA	NA	A	A	A	A	A	A	A	A	A	A	A	A	A	A	A	A	A	A	A	A	A	A	A	A	A	A	A	A	A	A	A	A	N	A	A	A	A	A	A
Kukri_c8595_953	T/C	2B	699	+	NA	NA	NA	NA	NA	NA	T	T	T	T	T	T	T	T	T	T	T	T	T	T	T	T	T	T	T	T	T	T	T	T	T	T	T	T	T	T	T	T	C	T	T	T	T	T	T
Kukri_rep_c70962_1545	G/T	2B	699	+	NA	NA	NA	NA	NA	NA	G	G	G	G	G	G	G	G	G	G	G	G	G	G	G	G	G	G	G	G	G	G	G	G	G	G	G	G	G	G	G	G	T	G	G	G	G	G	G
RFL_Contig4748_1076	A/C	2B	699	+	NA	NA	NA	NA	NA	NA	A	A	A	A	A	A	A	A	A	A	A	A	A	A	A	A	A	A	A	A	A	A	A	A	A	A	A	A	A	C	A	A	C	A	A	A	A	A	A
RFL_Contig4849_702	C/T	2B	699	+	NA	NA	NA	NA	NA	NA	C	T	C	T	T	T	C	T	C	T	C	C	C	T	C	C	C	C	T	C	C	T	C	C	T	C	C	C	T	T	C	C	T	C	C	T	T	T	C
RM875_c26460_807	T/C	2B	699	+	NA	NA	NA	NA	NA	NA	T	T	T	T	T	T	T	T	T	T	T	T	T	T	T	T	T	T	T	T	T	T	T	T	T	T	C	T	T	C	T	T	C	T	T	T	T	T	T
RM875_c400_1271	A/G	2B	699	+	NA	NA	NA	NA	NA	NA	A	A	A	A	A	A	A	A	A	A	A	A	A	A	A	A	A	A	A	A	A	A	A	A	A	A	A	A	A	G	A	A	G	A	A	A	A	A	A
RM875_c41224_72	G/A	2B	699	+	NA	NA	NA	NA	NA	NA	G	G	G	G	G	G	G	G	G	G	G	G	G	G	G	G	G	G	G	G	G	G	G	G	G	G	G	G	G	A	G	G	A	G	G	G	G	G	G
RM875_c46788_60	C/T	2B	699	+	NA	NA	NA	NA	NA	NA	C	C	C	C	C	C	C	C	C	C	C	C	C	C	C	C	C	C	C	N	C	C	N	C	C	C	C	C	C	C	N	C	T	C	C	C	C	C	C
RM875_c60230_122	T/C	2B	699	+	NA	NA	NA	NA	NA	NA	T	T	T	T	T	T	T	T	T	T	T	T	T	T	T	T	T	T	T	T	T	T	T	T	T	T	T	T	T	T	T	T	C	T	T	T	T	T	T
RM875_c9122_395	C/T	2B	699	+	NA	NA	NA	NA	NA	NA	C	C	C	C	C	C	C	C	C	C	C	C	C	C	C	C	C	C	C	C	C	C	C	C	C	C	C	C	C	C	C	C	T	C	C	C	C	C	C
RM875_s109189_188	T/C	2B	699	+	NA	NA	NA	NA	NA	NA	T	T	C	C	C	C	T	C	C	T	C	T	T	T	T	T	N	C	T	T	T	T	T	T	C	T	T	T	C	C	C	C	N	T	T	T	C	C	T
TA001505-1171	T/C	2B	699	+	NA	NA	NA	NA	NA	NA	T	T	C	C	C	C	T	C	C	T	C	T	T	T	T	T	C	C	T	T	T	T	T	T	C	T	T	T	C	T	C	C	C	T	T	T	C	C	T
TA002013-0438	T/G	2B	699	+	NA	NA	NA	NA	NA	NA	T	T	T	T	T	T	T	T	T	T	T	T	T	T	T	T	T	T	T	T	T	T	T	T	T	T	T	T	T	G	T	T	G	T	T	T	T	T	T
TA002695-2341	C/T	2B	699	+	NA	NA	NA	NA	NA	NA	C	C	C	C	C	C	C	C	C	C	C	C	C	C	C	C	C	C	C	C	C	C	C	C	C	C	C	C	C	T	C	C	T	C	C	C	C	C	C
TA003703-0582	C/A	2B	699	+	NA	NA	NA	NA	NA	NA	C	C	C	C	C	C	A	C	C	C	C	C	C	C	C	A	C	C	C	C	C	C	C	A	C	C	A	C	C	C	C	C	C	C	C	C	C	C	C
Tdurum_contig61682_187	A/G	2B	699	+	NA	NA	NA	NA	NA	NA	A	A	A	A	A	A	A	A	A	A	A	A	A	A	A	A	A	A	A	A	A	A	A	A	A	A	A	A	A	A	A	A	A	A	A	A	A	A	A
tplb0034a02_1566	G/A	2B	699	+	NA	NA	NA	NA	NA	NA	G	G	G	G	G	G	G	G	G	G	G	G	G	G	G	G	G	G	G	G	G	G	G	G	G	G	G	G	G	G	G	G	A	G	G	G	G	G	G
wsnp_BG608232B_Ta_2_2	A/G	2B	699	+	NA	NA	NA	NA	NA	NA	A	A	A	A	A	A	A	A	A	A	A	A	A	A	A	A	A	A	A	A	A	A	A	A	A	A	A	A	A	G	A	A	G	A	A	A	A	A	A
wsnp_CAP11_c307_255609	T/C	2B	699	+	NA	NA	NA	NA	NA	NA	T	T	T	T	T	T	T	T	T	T	T	T	T	T	T	T	T	T	T	T	T	T	T	T	T	T	T	T	T	T	T	T	C	T	T	T	T	T	T
wsnp_CAP11_rep_c4105_1940985	A/G	2B	699	+	NA	NA	NA	NA	NA	NA	A	A	A	A	A	A	A	A	A	A	A	A	A	A	A	A	A	A	A	A	A	A	A	A	A	A	A	A	A	A	A	A	G	A	A	A	A	A	A
wsnp_Ex_c10279_16851747	T/C	2B	699	+	NA	NA	NA	NA	NA	NA	T	T	T	T	T	T	T	T	T	T	T	T	T	T	T	T	T	T	T	T	T	T	T	T	T	T	T	T	T	T	T	T	C	T	T	T	T	T	T
wsnp_Ex_c15985_24399118	T/C	2B	699	+	NA	NA	NA	NA	NA	NA	T	T	T	T	T	T	T	T	T	T	T	T	T	T	T	T	T	T	T	T	T	T	T	T	T	T	T	T	T	C	T	T	C	T	T	T	T	T	T
wsnp_Ex_c20529_29608872	T/C	2B	699	+	NA	NA	NA	NA	NA	NA	T	T	T	T	T	T	T	T	T	T	T	T	T	T	T	T	T	T	T	T	T	T	T	T	T	T	T	T	T	T	T	T	C	T	T	T	T	T	T
wsnp_Ex_c21532_30680512	A/G	2B	699	+	NA	NA	NA	NA	NA	NA	A	A	A	A	A	A	A	A	A	A	A	A	A	A	A	A	A	A	A	A	A	A	A	A	A	A	A	A	A	G	A	A	G	A	A	A	A	A	A
wsnp_Ex_c29434_38471452	G/A	2B	699	+	NA	NA	NA	NA	NA	NA	G	G	G	G	G	G	G	G	G	G	G	G	G	G	G	G	G	G	G	G	G	G	G	G	G	G	G	G	G	G	G	G	A	G	G	G	G	G	G
wsnp_Ex_c36002_44045355	A/G	2B	699	+	NA	NA	NA	NA	NA	NA	A	A	A	A	A	A	A	A	A	A	A	A	A	A	A	A	A	A	A	A	A	A	A	A	A	A	A	A	A	G	A	A	G	A	A	A	A	A	A
wsnp_Ex_c39862_47046812	C/T	2B	699	+	NA	NA	NA	NA	NA	NA	C	C	C	C	C	C	C	C	C	C	C	C	C	C	C	C	C	C	C	C	C	C	C	C	C	C	C	C	C	T	C	C	T	C	C	C	C	C	C
wsnp_Ex_c45851_51530126	T/C	2B	699	+	NA	NA	NA	NA	NA	NA	T	T	T	T	T	T	T	T	T	T	T	T	T	T	T	T	T	T	T	T	T	T	T	T	T	T	T	T	T	N	T	T	N	T	T	T	T	T	T
wsnp_Ex_c51661_55533018	A/G	2B	699	+	NA	NA	NA	NA	NA	NA	A	A	A	A	A	A	A	A	A	A	A	A	A	A	A	A	A	A	A	A	A	A	A	A	A	A	A	A	A	A	A	A	G	A	A	A	A	A	A
wsnp_Ex_c52405_56014689	A/G	2B	699	+	NA	NA	NA	NA	NA	NA	A	A	A	A	A	A	A	A	A	A	A	A	A	A	A	A	A	A	A	A	A	A	A	A	A	A	A	A	A	A	A	A	G	A	A	A	A	A	A
wsnp_Ex_c5429_9593668	A/G	2B	699	+	NA	NA	NA	NA	NA	NA	A	A	A	A	A	A	A	A	A	A	A	A	A	A	A	A	A	A	A	A	A	A	A	A	A	A	A	A	A	G	A	A	G	A	A	A	A	A	A
wsnp_Ex_c59991_60628628	G/A	2B	699	+	NA	NA	NA	NA	NA	NA	G	G	G	G	G	G	G	G	G	G	G	G	G	G	G	G	G	G	G	G	G	G	G	G	G	G	G	G	G	A	G	G	A	G	G	G	G	G	G
wsnp_Ex_c6471_11241582	A/G	2B	699	+	NA	NA	NA	NA	NA	NA	A	A	A	A	A	A	A	A	A	A	A	A	A	A	A	A	A	A	A	A	A	A	A	A	A	A	A	A	A	G	A	A	G	A	A	A	A	A	A
wsnp_Ex_c65790_64067038	A/G	2B	699	+	NA	NA	NA	NA	NA	NA	A	A	A	A	A	A	A	A	A	A	A	A	A	A	A	A	A	A	A	A	A	A	A	A	A	A	A	A	A	G	A	A	G	A	A	A	A	A	A
wsnp_Ex_c8641_14485630	A/G	2B	699	+	NA	NA	NA	NA	NA	NA	A	A	A	A	A	A	A	A	A	A	A	A	A	A	A	A	A	A	A	A	A	A	A	A	A	A	A	A	A	A	A	A	G	A	A	A	A	A	A
wsnp_Ex_rep_c103248_88252209	T/C	2B	699	+	NA	NA	NA	NA	NA	NA	T	T	T	T	T	T	T	T	T	T	T	T	T	T	T	T	T	T	T	T	T	T	T	T	T	T	T	T	T	T	T	T	C	T	T	T	T	T	T
wsnp_Ex_rep_c108679_91802578	G/A	2B	699	+	NA	NA	NA	NA	NA	NA	G	G	G	G	G	G	G	G	G	G	G	G	G	G	G	G	G	G	G	G	G	G	G	G	G	G	G	G	G	G	G	G	A	G	G	G	G	G	G
wsnp_Ex_rep_c66482_64736708	T/C	2B	699	+	NA	NA	NA	NA	NA	NA	T	T	T	T	T	T	T	T	T	T	T	T	T	T	T	T	T	T	T	T	T	T	T	T	T	T	T	T	T	C	T	T	C	T	T	T	T	T	T
wsnp_Ex_rep_c66524_64799410	C/T	2B	699	+	NA	NA	NA	NA	NA	NA	C	C	C	C	C	C	C	C	C	C	C	C	C	C	C	C	C	C	C	C	C	C	C	C	C	C	C	C	C	C	C	C	T	C	C	C	C	C	C
wsnp_Ex_rep_c66545_64829277	A/G	2B	699	+	NA	NA	NA	NA	NA	NA	A	A	A	A	A	A	A	A	A	A	A	A	A	A	A	A	A	A	A	A	A	A	A	A	A	A	A	A	A	G	A	A	G	A	A	A	A	A	A
wsnp_JD_c29301_23358365	A/G	2B	699	+	NA	NA	NA	NA	NA	NA	A	A	A	A	A	A	A	A	A	A	A	A	A	A	A	A	A	A	A	A	A	A	A	A	A	A	A	A	A	G	A	A	G	A	A	A	A	A	A
wsnp_JD_c352_546108	A/G	2B	699	+	NA	NA	NA	NA	NA	NA	A	A	A	A	A	A	A	A	A	A	A	A	A	A	A	A	A	A	A	A	A	A	A	A	A	A	A	A	A	A	A	A	G	A	A	A	A	A	A
wsnp_JD_c9251_10121369	C/T	2B	699	+	NA	NA	NA	NA	NA	NA	C	C	C	C	C	C	C	C	C	C	C	C	C	T	C	C	C	C	T	C	C	T	C	C	C	C	C	C	C	T	C	C	T	C	C	C	C	C	C
wsnp_Ku_c37269_46153087	A/C	2B	699	+	NA	NA	NA	NA	NA	NA	A	A	A	A	A	A	A	A	A	A	A	A	A	A	A	A	A	A	A	A	A	A	A	A	A	A	A	A	A	C	A	A	C	A	A	A	A	A	A
wsnp_Ku_c58640_61287250	A/G	2B	699	+	NA	NA	NA	NA	NA	NA	A	A	A	A	A	A	A	A	A	A	A	A	A	A	A	A	A	A	A	A	A	A	A	A	A	A	A	A	A	G	A	A	G	A	A	A	A	A	A
wsnp_Ku_rep_c71678_71421327	C/T	2B	699	+	NA	NA	NA	NA	NA	NA	C	C	C	C	C	C	C	C	C	C	C	C	C	C	C	C	C	C	C	C	C	C	C	C	C	C	C	C	C	C	C	C	T	C	C	C	C	C	C
wsnp_RFL_Contig3802_4108582	T/C	2B	699	+	NA	NA	NA	NA	NA	NA	T	C	C	C	C	C	T	C	C	C	C	T	T	T	T	T	C	C	C	T	T	T	T	T	C	T	T	T	C	C	C	C	C	T	T	C	C	C	T
wsnp_be499362B_Td_2_1	A/C	2B	699	+	NA	NA	NA	NA	NA	NA	A	A	A	A	A	A	A	A	A	A	A	A	A	A	A	A	A	A	A	A	A	A	A	A	A	A	A	A	A	C	A	A	A	A	A	A	A	A	A
Jagger_c1810_163	A/G	2B	714	+	NA	NA	NA	NA	NA	NA	A	A	A	A	A	A	A	A	A	A	A	A	A	A	A	A	A	A	A	A	A	A	A	A	A	A	A	A	A	G	A	A	G	A	A	A	A	A	A
Ku_c6050_678	C/T	2B	714	+	NA	NA	NA	NA	NA	NA	C	C	C	C	C	C	C	C	C	C	C	C	C	C	C	C	C	C	C	C	C	C	C	C	C	C	C	C	C	C	C	C	T	C	C	C	C	C	C
Ra_c9190_1384	G/A	2B	714	+	NA	NA	NA	NA	NA	NA	G	G	G	G	G	G	G	G	G	G	G	G	G	G	G	G	G	G	G	G	G	G	G	G	G	G	G	G	G	G	G	G	A	G	G	G	G	G	G
Tdurum_contig12836_418	C/A	2B	714	+	NA	NA	NA	NA	NA	NA	C	C	C	C	C	C	C	C	C	C	C	C	C	C	C	C	C	C	C	C	C	C	C	C	C	C	C	C	C	C	C	C	A	C	C	C	C	C	C
wsnp_Ex_rep_c105129_89641882	A/G	2B	714	+	NA	NA	NA	NA	NA	NA	A	A	A	A	A	A	A	A	A	A	A	A	A	A	A	A	A	A	A	A	A	A	A	A	A	A	A	A	A	G	A	A	G	A	A	A	A	A	A
BobWhite_c16130_362	C/T	2B	722	+	NA	NA	NA	NA	NA	NA	C	C	C	C	C	C	C	C	T	C	C	T	C	C	C	T	C	C	C	C	C	C	C	C	C	C	C	C	C	C	C	C	C	C	C	C	C	C	C
BobWhite_c26981_66	C/T	2B	722	+	NA	NA	NA	NA	NA	NA	C	C	C	C	C	C	C	C	T	C	C	T	C	C	C	T	C	C	C	C	C	C	C	C	C	C	C	C	C	C	C	C	C	C	C	C	C	C	C
CAP11_c1476_128	G/A	2B	722	+	NA	NA	NA	NA	NA	NA	G	G	G	G	G	G	G	G	G	G	G	G	G	G	G	G	G	G	G	G	G	G	G	G	G	G	G	G	G	A	G	G	A	G	G	G	G	G	G
Excalibur_c114791_328	T/C	2B	722	+	NA	NA	NA	NA	NA	NA	T	T	T	T	T	T	T	T	T	T	T	T	T	T	T	T	T	T	T	T	T	T	T	T	T	T	T	T	T	T	T	T	T	T	T	T	T	T	T
Excalibur_c29734_1152	A/C	2B	722	+	NA	NA	NA	NA	NA	NA	A	A	A	A	A	A	A	A	A	A	A	A	A	A	A	A	A	A	A	A	A	A	A	A	A	A	A	A	A	C	A	A	C	A	A	A	A	A	A
Excalibur_c42364_134	G/A	2B	722	+	NA	NA	NA	NA	NA	NA	G	G	G	G	G	G	G	G	G	G	G	G	G	G	G	G	G	G	G	G	G	G	G	G	G	G	G	G	G	G	G	G	A	G	G	G	G	G	G
Excalibur_c6922_1393	A/G	2B	722	+	NA	NA	NA	NA	NA	NA	A	A	A	A	A	A	A	A	A	A	A	A	A	G	A	A	A	A	G	A	A	G	A	A	A	A	A	A	A	A	A	A	A	A	A	A	A	A	A
Excalibur_rep_c66577_159	A/G	2B	722	+	NA	NA	NA	NA	NA	NA	A	A	A	A	A	A	A	A	A	A	A	G	A	G	A	A	A	A	G	A	A	G	A	A	A	A	A	A	A	A	A	A	A	A	A	A	A	A	A
Jagger_c6853_60	A/G	2B	722	+	NA	NA	NA	NA	NA	NA	A	A	A	A	A	A	A	A	G	A	A	A	A	G	A	G	A	A	G	A	A	G	A	A	A	A	A	A	A	G	A	A	G	A	A	A	A	A	A
Kukri_c35153_145	A/G	2B	722	+	NA	NA	NA	NA	NA	NA	A	A	A	A	A	A	A	A	A	A	A	A	A	A	A	A	A	A	A	A	A	A	A	A	A	A	A	A	A	A	A	A	G	A	A	A	A	A	A
Kukri_c35153_956	G/A	2B	722	+	NA	NA	NA	NA	NA	NA	G	G	G	G	G	G	G	G	G	G	G	G	G	G	G	G	G	G	G	G	G	G	G	G	G	G	G	G	G	A	G	G	A	G	G	G	G	G	G
Kukri_c4097_898	G/A	2B	722	+	NA	NA	NA	NA	NA	NA	G	G	G	G	G	G	G	G	A	G	G	A	G	G	G	A	G	G	G	G	G	G	G	G	G	G	G	G	G	G	G	G	G	G	G	G	G	G	G
Kukri_s115194_71	G/A	2B	722	+	NA	NA	NA	NA	NA	NA	G	G	G	G	G	G	G	G	G	G	G	G	G	G	G	G	G	G	G	G	G	G	G	G	G	G	G	G	G	G	G	G	G	G	G	G	G	G	G
RFL_Contig2290_184	C/T	2B	722	+	NA	NA	NA	NA	NA	NA	C	C	C	C	C	C	C	C	T	C	C	T	C	C	C	T	C	C	C	C	C	C	C	C	C	C	C	C	C	C	C	C	C	C	C	C	C	C	C
RFL_Contig4718_1269	G/A	2B	722	+	NA	NA	NA	NA	NA	NA	A	G	G	G	G	G	G	G	A	G	G	G	G	A	G	A	G	G	A	G	G	A	G	G	G	G	G	G	A	A	G	G	G	G	G	G	A	G	G
RM875_rep_c70357_917	G/A	2B	722	+	NA	NA	NA	NA	NA	NA	G	G	G	G	G	G	G	G	G	G	G	G	G	G	G	G	G	G	G	G	G	G	G	G	G	G	G	G	G	A	G	G	A	G	G	G	G	G	G
TA006140-0798	C/T	2B	722	+	NA	NA	NA	NA	NA	NA	C	C	C	C	C	C	C	C	T	C	C	T	C	C	C	T	C	C	C	C	C	C	C	C	C	C	C	C	C	C	C	C	C	C	C	C	C	C	C
Tdurum_contig27828_177	G/A	2B	722	+	NA	NA	NA	NA	NA	NA	G	G	G	G	G	G	G	G	G	G	G	G	G	G	G	G	G	G	G	G	G	G	G	G	G	G	G	G	G	G	G	G	A	G	G	G	G	G	G
wsnp_BE490763B_Ta_2_1	G/A	2B	722	+	NA	NA	NA	NA	NA	NA	G	G	G	G	G	G	G	G	A	G	G	A	G	G	G	A	G	G	G	G	G	G	G	G	G	G	G	G	G	G	G	G	G	G	G	G	G	G	G
wsnp_BE490763B_Ta_2_2	C/T	2B	722	+	NA	NA	NA	NA	NA	NA	C	C	C	C	C	C	C	C	T	C	C	C	C	C	C	T	C	C	C	C	C	C	C	C	C	C	C	C	C	C	C	C	C	C	C	C	C	C	C
wsnp_Ex_c17700_26446810	A/G	2B	722	+	NA	NA	NA	NA	NA	NA	G	G	G	G	G	G	A	G	G	A	G	G	G	G	G	G	G	G	G	G	G	G	G	G	G	G	G	G	G	A	G	G	A	G	G	G	G	G	A
wsnp_Ex_c25217_34481787	C/T	2B	722	+	NA	NA	NA	NA	NA	NA	C	C	C	C	C	C	C	C	C	C	C	C	C	C	C	C	C	C	C	C	C	C	C	C	C	C	C	C	C	T	C	C	T	C	C	C	C	C	C
wsnp_Ex_c41558_48356814	A/G	2B	722	+	NA	NA	NA	NA	NA	NA	A	A	A	A	A	A	A	A	A	A	A	A	A	A	A	A	A	A	A	A	A	A	A	A	A	A	A	A	A	G	A	A	G	A	A	A	A	A	A
wsnp_Ex_c41558_48356869	C/T	2B	722	+	NA	NA	NA	NA	NA	NA	C	C	C	C	C	C	C	C	C	C	C	C	C	C	C	C	C	C	C	C	C	C	C	C	C	C	C	C	C	T	C	C	T	C	C	C	C	C	C
wsnp_Ex_c8894_14858193	G/A	2B	722	+	NA	NA	NA	NA	NA	NA	G	G	G	G	G	G	G	G	G	G	G	G	G	G	G	G	G	G	G	G	G	G	G	G	G	G	G	G	G	G	G	G	A	G	G	G	G	G	G
GENE-1125_32	G/A	2B	741	+	NA	NA	NA	NA	NA	NA	G	A	G	A	A	A	G	A	G	G	A	G	G	A	G	G	G	G	A	A	G	A	G	G	G	A	A	A	G	G	A	A	A	A	G	A	G	A	G
RFL_Contig337_1645	T/G	2B	741	+	NA	NA	NA	NA	NA	NA	T	G	T	G	G	G	T	G	T	T	G	T	T	T	T	T	T	T	T	G	T	T	T	T	T	G	G	G	T	T	G	G	G	G	T	G	T	G	T
Tdurum_contig54925_225	T/C	2B	741	+	NA	NA	NA	NA	NA	NA	T	C	T	C	C	C	T	C	T	T	C	T	T	T	T	T	T	T	T	C	T	T	T	T	T	C	C	C	T	T	C	C	C	C	T	C	T	C	T
Excalibur_c3762_829	A/G	2B	749	+	NA	NA	NA	NA	NA	NA	A	A	G	A	A	A	G	A	N	G	A	N	G	N	N	G	N	G	G	A	N	N	N	G	G	A	A	A	N	G	A	A	A	A	G	A	G	A	G
GENE-0675_104	C/T	2B	749	+	NA	NA	NA	NA	NA	NA	T	C	T	C	C	C	T	C	T	T	C	C	T	C	T	T	T	T	C	C	T	C	T	T	T	C	C	C	T	T	C	C	C	C	T	C	T	C	T
Kukri_c4294_371	A/G	2B	749	+	NA	NA	NA	NA	NA	NA	G	A	A	A	A	A	G	A	G	A	A	G	G	A	A	G	A	A	A	A	G	A	A	A	A	A	A	A	N	A	A	A	A	A	A	A	N	A	G
Kukri_c97631_275	T/C	2B	749	+	NA	NA	NA	NA	NA	NA	C	T	T	T	T	T	C	T	C	T	T	C	C	T	T	C	T	T	T	T	C	T	T	T	T	T	T	T	C	T	T	T	T	T	T	T	C	T	C
RM875_rep_c72879_435	G/A	2B	749	+	NA	NA	NA	NA	NA	NA	G	A	G	A	A	A	G	A	G	G	A	A	G	G	G	G	G	G	G	A	G	G	G	G	G	A	A	A	G	G	A	A	A	A	G	A	G	A	G
Ra_c68109_376	A/G	2B	749	+	NA	NA	NA	NA	NA	NA	G	A	G	A	A	A	G	A	G	G	A	A	G	A	G	G	G	G	A	A	G	A	G	G	G	A	A	A	G	G	A	A	A	A	G	A	G	A	G
Ra_c71978_532	C/T	2B	749	+	NA	NA	NA	NA	NA	NA	T	C	T	C	C	C	T	C	T	T	C	C	T	C	T	T	T	T	C	C	T	C	T	T	T	C	C	C	T	C	C	C	C	C	T	C	T	C	T
TA001720-0874	G/A	2B	749	+	NA	NA	NA	NA	NA	NA	A	G	A	G	G	G	A	G	A	A	G	A	A	G	A	A	A	A	G	G	A	G	A	A	A	G	G	G	A	G	G	G	G	G	A	G	A	G	A
TA002671-0128-w	T/G	2B	749	+	NA	NA	NA	NA	NA	NA	T	G	T	G	G	G	T	G	T	T	G	T	T	G	T	T	T	T	G	G	T	G	T	T	T	G	G	G	T	T	G	G	G	G	T	G	T	G	T
Tdurum_contig12459_491	T/C	2B	749	+	NA	NA	NA	NA	NA	NA	T	C	T	C	C	C	T	C	T	T	C	T	T	T	T	T	T	T	T	C	T	T	T	T	T	C	C	C	T	T	C	C	T	C	T	C	T	C	T
Tdurum_contig12831_69	A/C	2B	749	+	NA	NA	NA	NA	NA	NA	C	A	C	A	A	A	C	A	C	C	A	A	C	A	C	C	C	C	A	A	C	A	C	C	C	A	A	A	C	C	A	A	A	A	C	A	C	A	C
wsnp_BF473744B_Ta_2_2	T/G	2B	749	+	NA	NA	NA	NA	NA	NA	G	T	G	T	T	T	G	T	G	G	T	T	G	T	G	G	G	G	T	T	G	T	G	G	G	T	T	T	G	T	T	T	T	T	G	T	G	T	G
BS00012036_51	T/C	2B	757	+	NA	NA	NA	NA	NA	NA	T	C	T	C	C	C	T	C	T	T	C	T	T	C	T	T	T	T	C	C	T	C	T	T	T	C	C	C	T	C	C	C	C	C	T	C	T	C	C
BobWhite_rep_c50458_213	G/A	2B	757	+	NA	NA	NA	NA	NA	NA	G	G	G	G	G	G	G	G	G	G	G	G	G	G	G	G	G	G	G	G	G	G	G	G	G	G	G	G	G	A	G	G	A	G	G	G	G	G	G
CAP7_rep_c5636_102	G/T	2B	757	+	NA	NA	NA	NA	NA	NA	G	T	G	T	T	T	G	T	G	G	T	G	G	T	G	G	G	G	T	T	G	T	G	G	G	T	T	T	G	G	T	T	T	T	G	T	G	T	T
Ex_c24711_1153	A/G	2B	757	+	NA	NA	NA	NA	NA	NA	A	A	A	A	A	A	A	A	A	A	A	A	A	G	A	A	A	A	G	A	A	G	A	A	A	A	A	A	A	A	A	A	G	A	A	A	A	A	A
Excalibur_c11392_1193	A/G	2B	757	+	NA	NA	NA	NA	NA	NA	A	G	A	G	A	G	A	G	A	A	G	G	A	G	A	A	A	A	G	A	A	G	A	A	A	G	A	G	A	G	G	G	G	G	A	G	A	G	G
Excalibur_c73922_109	C/T	2B	757	+	NA	NA	NA	NA	NA	NA	C	T	C	T	C	T	C	T	C	C	T	C	C	C	C	C	C	C	C	C	C	C	C	C	C	T	C	T	C	T	T	T	T	T	C	T	C	T	T
Excalibur_c73922_55	G/A	2B	757	+	NA	NA	NA	NA	NA	NA	G	A	G	A	G	A	G	A	G	G	A	G	G	G	G	G	G	G	G	G	G	G	G	G	G	A	G	A	G	A	A	A	A	A	G	A	G	A	A
GENE-1375_20	C/T	2B	757	+	NA	NA	NA	NA	NA	NA	T	C	T	C	C	C	T	C	T	T	C	C	T	C	T	T	T	T	C	C	T	C	T	T	T	C	C	C	T	C	C	C	C	C	T	C	T	C	C
IAAV5675	G/A	2B	757	+	NA	NA	NA	NA	NA	NA	G	A	G	A	G	A	G	A	G	G	A	G	G	A	G	G	G	G	A	G	G	A	G	G	G	A	G	A	G	A	A	A	A	A	G	A	G	A	G
Kukri_c1460_1032	A/G	2B	757	+	NA	NA	NA	NA	NA	NA	A	G	A	G	A	G	A	G	A	A	G	A	A	A	A	A	A	A	A	A	A	A	A	A	A	G	A	G	A	G	G	G	G	G	A	G	A	G	G
Kukri_c40621_513	G/A	2B	757	+	NA	NA	NA	NA	NA	NA	G	A	G	A	G	A	G	A	G	G	A	G	G	G	G	G	G	G	G	G	G	G	G	G	G	A	G	A	G	G	A	A	A	A	G	A	G	A	A
Kukri_c9785_1472	G/A	2B	757	+	NA	NA	NA	NA	NA	NA	G	A	G	A	G	A	G	A	G	G	A	G	G	G	G	G	G	G	G	G	G	G	G	G	G	A	G	A	G	A	A	A	A	A	G	A	G	A	A
Kukri_c9785_62	G/A	2B	757	+	NA	NA	NA	NA	NA	NA	G	A	G	A	G	A	G	A	G	G	A	G	G	G	G	G	G	G	G	G	G	G	G	G	G	A	G	A	G	A	A	A	A	A	G	A	G	A	A
Tdurum_contig31911_195	G/T	2B	757	+	NA	NA	NA	NA	NA	NA	G	G	G	G	T	G	G	G	G	G	G	G	G	T	G	G	G	G	T	T	G	T	G	G	G	G	T	G	G	G	G	G	T	G	G	G	G	G	T
wsnp_Ex_c24711_33964543	C/A	2B	757	+	NA	NA	NA	NA	NA	NA	C	A	C	A	A	A	C	A	C	C	A	C	C	A	C	C	C	C	A	A	C	A	C	C	C	A	A	A	C	C	A	A	A	A	C	A	C	A	A
wsnp_Ex_c9729_16071358	G/A	2B	757	+	NA	NA	NA	NA	NA	NA	A	G	A	G	A	G	A	G	A	A	G	G	A	G	A	A	A	A	G	A	A	G	A	A	A	G	A	G	A	G	G	G	G	G	A	G	A	G	G
wsnp_JD_c11975_12326445	G/A	2B	757	+	NA	NA	NA	NA	NA	NA	G	G	G	G	A	G	G	G	G	G	G	G	G	A	G	G	G	G	A	A	G	A	G	G	G	G	A	G	G	G	G	G	A	G	G	G	G	G	G
wsnp_JD_c52_87219	G/A	2B	757	+	NA	NA	NA	NA	NA	NA	A	G	A	G	A	G	A	G	A	A	G	G	A	G	A	A	A	A	G	A	A	G	A	A	A	G	A	G	A	G	G	G	G	G	A	G	A	G	G
BS00070861_51	G/A	2B	780	+	NA	NA	NA	NA	NA	NA	G	A	G	A	A	A	G	A	G	G	A	G	G	G	G	G	G	G	G	A	G	G	G	G	G	A	A	A	G	G	A	A	G	A	G	A	G	A	G
Ex_c2510_477	G/A	2B	780	+	NA	NA	NA	NA	NA	NA	G	G	G	A	G	A	G	A	G	G	G	G	A	G	G	G	G	G	G	G	A	G	G	G	G	A	G	A	G	G	G	G	A	A	G	G	G	A	G
Excalibur_c5064_765	A/G	2B	780	+	NA	NA	NA	NA	NA	NA	A	A	A	A	A	A	A	A	A	A	A	G	A	A	A	A	A	A	A	A	A	A	A	A	A	A	A	A	A	A	A	A	G	A	A	A	A	A	A
Kukri_c24669_51	C/A	2B	780	+	NA	NA	NA	NA	NA	NA	C	C	C	C	C	C	C	C	C	C	C	A	C	C	C	C	C	C	C	C	C	C	C	C	C	C	C	C	C	C	C	C	A	C	C	C	C	C	C
Kukri_c6552_4243	T/C	2B	780	+	NA	NA	NA	NA	NA	NA	T	T	T	T	T	T	T	T	T	T	T	C	T	T	T	T	T	T	T	T	T	T	T	T	T	T	T	T	T	T	T	T	C	T	T	T	T	T	T
RM875_c7540_366	C/T	2B	780	+	NA	NA	NA	NA	NA	NA	C	C	C	C	C	C	C	C	C	C	C	T	C	C	C	C	C	C	C	C	C	C	C	C	C	C	C	C	C	C	C	C	T	C	C	C	C	C	C
Tdurum_contig7144_602	T/C	2B	780	+	NA	NA	NA	NA	NA	NA	T	C	T	C	C	C	T	C	T	T	C	T	T	T	T	T	T	T	T	C	T	T	T	T	T	C	C	C	T	T	C	C	T	C	T	C	T	C	T
wsnp_Ex_c1758_3326792	T/C	2B	780	+	NA	NA	NA	NA	NA	NA	T	T	T	T	T	T	T	T	T	T	T	C	T	T	T	T	T	T	T	T	T	T	T	T	T	T	T	T	T	T	T	T	C	T	T	T	T	T	T
BS00035335_51	A/G	2B	788	+	NA	NA	NA	NA	NA	NA	A	G	G	A	G	A	G	A	A	G	G	G	A	G	G	A	G	G	G	G	A	G	G	G	G	A	G	G	G	A	G	G	A	A	G	G	G	A	G
BS00064448_51	G/A	2B	788	+	NA	NA	NA	NA	NA	NA	G	A	A	G	A	G	A	G	A	A	A	A	G	A	A	A	A	A	A	A	G	A	A	A	A	G	A	A	A	G	A	A	G	G	A	A	A	G	A
IAAV5350	C/A	2B	788	+	NA	NA	NA	NA	NA	NA	C	A	A	C	A	C	A	C	A	A	A	A	C	A	A	A	A	A	A	A	C	A	A	A	A	C	A	A	A	C	A	A	C	C	A	A	A	C	A
IAAV717	G/T	2B	788	+	NA	NA	NA	NA	NA	NA	G	T	T	G	T	G	T	G	T	T	T	T	G	T	T	T	T	T	T	T	G	T	T	T	T	G	T	T	T	G	T	T	G	G	T	T	T	G	T
IMX5850	G/A	2B	788	+	NA	NA	NA	NA	NA	NA	G	A	A	G	A	G	A	G	A	G	A	G	G	G	A	A	A	A	G	A	G	G	A	A	G	G	A	G	A	G	A	A	A	G	A	A	A	G	G
Kukri_c19751_873	G/A	2B	788	+	NA	NA	NA	NA	NA	NA	G	G	G	G	G	G	G	G	G	A	G	A	G	A	G	G	G	G	A	G	G	A	G	G	A	G	G	G	G	A	G	G	G	G	G	G	G	G	A
Kukri_c32700_104	T/C	2B	788	+	NA	NA	NA	NA	NA	NA	T	T	C	T	T	T	C	T	T	T	T	C	T	T	C	T	C	C	T	T	T	T	C	T	T	T	T	T	C	T	T	T	C	T	C	T	C	T	T
Kukri_c79815_483	T/C	2B	788	+	NA	NA	NA	NA	NA	NA	T	C	C	T	C	T	C	T	C	C	C	C	T	C	C	C	N	C	C	C	T	C	C	C	C	T	C	C	C	C	C	C	C	T	C	C	C	T	C
RFL_Contig4856_71	C/T	2B	788	+	NA	NA	NA	NA	NA	NA	C	T	T	C	T	C	T	C	T	T	T	T	C	T	T	T	T	T	T	T	C	T	T	T	T	C	T	T	T	C	T	T	T	C	T	T	T	C	T
RM875_c14775_1048	C/T	2B	788	+	NA	NA	NA	NA	NA	NA	C	T	T	C	T	C	T	C	T	C	T	C	C	C	T	T	T	T	C	T	C	C	T	T	C	C	T	C	T	C	T	T	T	C	T	T	T	C	C
Tdurum_contig30930_184	C/T	2B	788	+	NA	NA	NA	NA	NA	NA	C	C	C	C	C	C	C	C	C	T	C	C	C	T	C	C	C	C	T	C	C	T	C	C	C	C	C	C	C	T	C	C	C	C	C	C	C	C	T
wsnp_BE490267A_Ta_2_1	A/G	2B	788	+	NA	NA	NA	NA	NA	NA	A	G	G	A	G	A	G	A	G	G	G	G	A	G	G	G	G	G	G	G	A	G	G	G	G	A	G	G	G	A	G	G	G	A	G	G	G	A	G
wsnp_Ex_c114_229879	G/A	2B	788	+	NA	NA	NA	NA	NA	NA	G	G	G	G	G	G	G	G	G	G	G	G	G	A	G	G	G	G	A	G	G	A	G	G	G	G	G	G	G	G	G	G	A	G	G	G	G	G	G
wsnp_Ex_c114_230248	C/A	2B	788	+	NA	NA	NA	NA	NA	NA	C	A	A	A	A	A	A	A	C	C	A	C	A	A	A	C	A	A	A	A	A	A	A	A	A	A	A	A	A	A	A	A	A	A	A	A	A	A	C
wsnp_Ex_c7203_12370983	G/T	2B	788	+	NA	NA	NA	NA	NA	NA	G	T	T	G	T	G	T	G	T	T	T	T	G	T	T	T	T	T	T	T	G	T	T	T	T	G	T	T	T	T	T	T	T	G	T	T	T	G	T
wsnp_JD_rep_c67103_42432235	T/G	2B	788	+	NA	NA	NA	NA	NA	NA	T	G	G	G	G	G	G	G	T	T	G	T	G	G	G	T	G	G	G	G	G	G	G	G	G	G	G	G	G	G	G	G	G	G	G	G	G	G	T
BS00012071_51	A/C	2B	796	+	NA	NA	NA	NA	NA	NA	C	A	C	A	A	A	C	A	C	C	A	A	C	C	C	N	C	C	C	A	C	C	C	C	C	A	A	A	C	C	A	A	C	A	C	A	C	A	A
Excalibur_c6807_1155	T/C	2B	796	+	NA	NA	NA	NA	NA	NA	T	T	T	T	T	T	T	T	T	T	T	C	T	T	T	T	T	T	T	T	T	T	T	T	T	T	T	T	T	T	T	T	C	T	T	T	T	T	T
Excalibur_rep_c67411_210	T/C	2B	796	+	NA	NA	NA	NA	NA	NA	T	T	T	T	T	T	T	T	T	T	T	C	T	T	T	T	T	T	T	T	T	T	T	T	T	T	T	T	T	T	T	T	C	T	T	T	T	T	T
wsnp_Ex_rep_c68194_66973531	G/A	2B	796	+	NA	NA	NA	NA	NA	NA	G	G	G	G	G	G	G	G	G	G	G	A	G	G	G	G	G	G	G	G	G	G	G	G	G	G	G	G	G	G	G	G	A	G	G	G	G	G	G
wsnp_Ra_c28955_38371323	T/C	2B	796	+	NA	NA	NA	NA	NA	NA	T	T	T	T	T	T	T	T	T	T	T	C	T	T	T	T	T	T	T	T	T	T	T	T	T	T	T	T	T	T	T	T	C	T	T	T	T	T	T
BS00064528_51	T/C	2B	804	+	NA	NA	NA	NA	NA	NA	T	C	T	C	C	C	T	C	T	T	C	T	T	C	T	T	T	T	C	C	T	C	T	T	T	C	C	C	T	T	C	C	C	C	T	C	T	C	T
BS00079621_51	A/C	2B	804	+	NA	NA	NA	NA	NA	NA	A	A	C	A	A	A	C	A	C	C	A	C	C	C	C	C	C	C	C	A	C	C	C	C	C	A	A	A	C	A	A	A	A	A	C	A	C	A	C
Excalibur_c71500_231	C/A	2B	804	+	NA	NA	NA	NA	NA	NA	A	C	A	C	C	C	A	C	A	A	C	A	A	A	A	A	A	A	A	C	A	A	A	A	A	C	C	C	A	C	C	C	C	C	A	C	A	C	A
Ra_c4051_1010	C/T	2B	804	+	NA	NA	NA	NA	NA	NA	C	T	C	T	T	T	C	T	C	C	T	C	C	T	C	C	C	C	T	T	C	T	C	C	C	T	T	T	C	C	T	T	T	T	C	T	C	T	C
TA002269-1202	G/T	2B	804	+	NA	NA	NA	NA	NA	NA	T	G	T	G	G	G	T	G	T	T	G	G	T	G	T	T	T	T	G	G	T	G	T	T	T	G	G	G	T	T	G	G	G	G	T	G	T	G	T
Tdurum_contig54925_415	T/C	2B	804	+	NA	NA	NA	NA	NA	NA	T	C	T	C	C	C	T	C	T	T	C	T	T	C	T	T	T	T	C	C	T	C	T	T	T	C	C	C	T	T	C	C	C	C	T	C	T	C	T
wsnp_Ex_c17845_26604587	A/G	2B	804	+	NA	NA	NA	NA	NA	NA	G	A	A	A	A	A	G	A	G	A	A	G	G	G	A	G	A	A	G	A	G	G	A	A	A	A	A	A	G	G	A	A	A	A	A	A	G	A	G
wsnp_Ex_rep_c67561_66188180	G/A	2B	804	+	NA	NA	NA	NA	NA	NA	G	A	G	A	A	A	G	A	G	G	A	G	G	G	G	G	G	G	G	A	G	G	G	G	G	A	A	A	G	G	A	A	A	A	G	A	G	A	G
BS00010567_51	T/C	2B	812	+	NA	NA	NA	NA	NA	NA	C	T	C	T	C	T	T	T	C	C	T	C	C	T	C	C	C	C	T	T	C	T	C	C	C	T	T	T	C	C	T	T	C	T	C	T	C	T	C
Excalibur_c25414_806	T/C	2B	812	+	NA	NA	NA	NA	NA	NA	T	T	T	T	T	T	T	T	T	T	T	T	T	T	T	T	T	T	T	T	T	T	T	T	T	T	T	T	T	C	T	T	T	T	T	T	T	T	T
BS00046166_51	T/C	2B	820	+	NA	NA	NA	NA	NA	NA	T	T	T	T	T	T	T	T	T	T	T	C	T	T	T	T	T	T	T	T	T	T	T	T	C	T	T	T	T	T	T	T	T	T	T	T	T	T	T
BS00080967_51	G/A	2B	820	+	NA	NA	NA	NA	NA	NA	G	G	G	G	G	G	G	G	G	G	G	G	G	G	G	G	G	G	G	G	G	G	G	G	A	G	G	G	G	A	G	G	G	G	G	G	G	G	G
BobWhite_c41676_137	C/T	2B	820	+	NA	NA	NA	NA	NA	NA	C	C	C	C	C	C	C	C	C	C	C	C	C	C	C	C	C	C	C	C	C	C	C	C	T	C	C	C	C	C	C	C	T	C	C	C	C	C	C
Excalibur_c1353_1364	C/T	2B	820	+	NA	NA	NA	NA	NA	NA	C	T	C	C	C	C	C	C	C	T	T	C	T	C	C	C	C	C	C	T	T	C	C	T	C	C	T	C	C	C	T	T	C	C	C	T	C	C	T
Excalibur_c64983_65	C/T	2B	820	+	NA	NA	NA	NA	NA	NA	C	C	C	C	C	C	C	C	T	C	C	T	C	C	C	T	C	C	C	C	C	C	C	C	C	C	C	C	T	C	C	C	C	C	C	C	T	C	C
Tdurum_contig18858_324	A/C	2B	820	+	NA	NA	NA	NA	NA	NA	A	A	A	A	A	A	A	A	C	A	A	C	A	A	A	C	A	A	A	A	A	A	A	A	C	A	A	A	C	A	A	A	A	A	A	A	C	A	A
BS00022717_51	G/A	2B	827	+	NA	NA	NA	NA	NA	NA	G	G	G	G	G	G	A	G	A	A	G	G	G	G	G	A	G	G	G	G	G	G	G	A	A	G	G	G	A	G	G	G	G	G	G	G	A	G	G
Excalibur_rep_c68985_110	C/T	2B	827	+	NA	NA	NA	NA	NA	NA	C	C	C	C	C	C	T	C	T	T	C	C	C	C	C	T	N	C	C	C	C	N	C	T	C	C	C	C	T	C	C	C	N	C	C	C	T	C	C
BS00011630_51	C/T	2B	851	+	NA	NA	NA	NA	NA	NA	T	C	C	T	C	T	C	T	C	C	C	C	C	C	C	C	C	C	C	C	C	C	C	C	T	T	C	T	C	C	C	C	T	T	C	C	C	T	C
BS00063727_51	G/T	2B	851	+	NA	NA	NA	NA	NA	NA	T	G	G	T	G	T	G	T	G	G	G	G	G	G	G	G	G	G	G	G	G	G	G	G	G	T	G	T	G	G	G	G	T	T	G	G	G	T	G
BobWhite_c18540_97	A/G	2B	851	+	NA	NA	NA	NA	NA	NA	G	A	A	A	A	A	A	A	A	A	A	A	A	A	A	A	A	A	A	A	A	A	A	A	G	A	A	A	A	A	A	A	A	A	A	A	A	A	A
BobWhite_c8253_397	A/G	2B	851	+	NA	NA	NA	NA	NA	NA	A	G	G	A	G	A	G	A	A	G	G	G	G	G	G	A	G	G	G	G	G	G	G	G	G	A	G	A	A	G	G	G	A	A	G	G	G	A	A
BobWhite_rep_c64049_232	T/C	2B	851	+	NA	NA	NA	NA	NA	NA	T	C	C	T	C	T	C	T	T	C	C	C	C	C	C	T	C	C	C	C	C	C	C	C	C	T	C	T	T	C	C	C	T	T	C	C	C	T	T
Ex_c47157_558	G/T	2B	851	+	NA	NA	NA	NA	NA	NA	G	G	T	G	T	G	T	G	G	G	G	G	T	T	T	G	T	T	T	T	T	T	T	G	G	G	G	G	G	T	G	G	G	G	T	G	G	G	G
Excalibur_c76665_98	T/C	2B	851	+	NA	NA	NA	NA	NA	NA	C	T	T	C	T	C	T	C	T	T	T	T	T	T	T	T	T	T	T	T	T	T	T	T	T	C	T	C	T	T	T	T	C	C	T	T	T	C	T
Excalibur_rep_c108662_132	C/T	2B	851	+	NA	NA	NA	NA	NA	NA	C	C	C	C	C	C	C	C	C	T	C	C	C	C	C	C	C	C	C	C	C	C	C	T	C	C	C	C	C	C	C	C	C	C	C	C	C	C	C
GENE-0966_173	C/T	2B	851	+	NA	NA	NA	NA	NA	NA	C	T	T	C	T	C	T	C	C	T	T	T	T	T	T	C	T	T	T	T	T	T	T	T	T	C	T	C	C	T	T	T	C	C	T	T	T	C	C
Tdurum_contig80351_311	C/A	2B	851	+	NA	NA	NA	NA	NA	NA	C	C	A	C	A	C	A	C	C	C	C	C	A	A	A	C	A	A	A	A	A	A	A	C	C	C	C	C	C	A	C	C	C	C	A	C	C	C	C
wsnp_Ex_c20182_29230528	T/C	2B	851	+	NA	NA	NA	NA	NA	NA	C	T	T	C	T	C	T	C	T	T	T	T	T	T	T	T	T	T	T	T	T	T	T	T	T	C	T	C	T	T	T	T	C	N	T	T	T	C	T
wsnp_Ex_c40976_47910672	C/T	2B	851	+	NA	NA	NA	NA	NA	NA	T	C	C	T	C	N	C	T	C	C	C	C	C	C	C	C	C	C	C	C	C	C	C	C	C	T	C	T	C	C	C	C	T	T	C	C	C	T	C
wsnp_Ra_c13679_21569624	C/T	2B	851	+	NA	NA	NA	NA	NA	NA	T	C	C	T	C	T	C	T	C	C	C	C	C	C	C	C	C	C	C	C	C	C	C	C	C	T	C	T	C	C	C	C	T	T	C	C	C	T	C
BS00067572_51	A/C	2B	859	+	NA	NA	NA	NA	NA	NA	C	A	A	C	A	C	A	C	A	A	A	A	A	A	A	A	A	A	A	A	A	A	A	A	A	C	A	C	A	A	A	A	C	C	A	A	A	C	A
IAAV6424	T/C	2B	867	+	NA	NA	NA	NA	NA	NA	T	T	T	C	T	C	C	C	T	C	T	C	T	C	T	T	T	T	C	C	T	C	T	C	C	C	C	C	T	C	T	T	C	C	T	T	C	C	C
BS00004224_51	T/C	2B	875	+	NA	NA	NA	NA	NA	NA	T	T	T	T	T	T	C	T	C	T	T	T	C	T	T	T	T	T	T	T	C	C	T	T	C	T	C	T	C	C	T	T	T	T	T	T	C	T	C
BS00022295_51	T/C	2B	875	+	NA	NA	NA	NA	NA	NA	T	T	T	C	T	C	T	C	T	T	T	C	T	T	T	T	T	T	T	T	T	T	T	T	T	T	T	C	T	N	T	T	T	C	T	T	T	C	T
BS00046164_51	C/A	2B	875	+	NA	NA	NA	NA	NA	NA	C	C	C	C	C	C	C	C	A	A	C	A	A	C	A	C	C	C	C	C	A	C	A	A	C	C	A	C	A	C	C	C	C	C	A	C	C	C	C
BS00046165_51	C/T	2B	875	+	NA	NA	NA	NA	NA	NA	T	T	T	T	T	T	T	T	C	C	T	C	C	T	C	T	T	T	T	T	C	T	C	C	C	T	C	T	C	T	T	T	T	T	C	T	T	T	T
BS00065327_51	T/G	2B	875	+	NA	NA	NA	NA	NA	NA	G	G	G	T	T	T	T	T	T	G	G	T	T	G	G	T	G	G	G	T	T	T	G	G	T	G	G	T	T	T	G	G	G	T	G	G	T	T	T
BS00068310_51	G/A	2B	875	+	NA	NA	NA	NA	NA	NA	G	G	G	G	G	G	A	G	G	G	G	G	G	G	G	A	G	G	G	A	G	G	G	G	A	G	G	G	G	G	G	G	G	G	G	G	G	G	A
BobWhite_c32938_177	C/T	2B	875	+	NA	NA	NA	NA	NA	NA	C	T	T	C	T	C	C	C	C	T	T	T	C	C	T	C	T	T	T	C	C	C	T	T	C	C	C	C	C	C	T	T	C	C	T	T	T	C	C
BobWhite_c38001_528	A/G	2B	875	+	NA	NA	NA	NA	NA	NA	G	A	A	G	A	G	G	G	G	A	A	G	G	G	A	G	A	A	A	A	G	A	A	A	A	G	G	G	G	A	A	A	G	G	A	A	A	G	G
BobWhite_c47357_535	A/G	2B	875	+	NA	NA	NA	NA	NA	NA	G	A	A	G	A	G	G	G	A	A	A	A	A	G	A	G	A	A	A	G	A	A	A	A	G	G	A	G	A	A	A	A	G	G	A	A	G	G	A
Ex_c16948_754	A/G	2B	875	+	NA	NA	NA	NA	NA	NA	G	A	A	G	A	G	G	G	A	A	A	A	A	G	A	G	A	A	A	G	A	A	A	A	G	G	A	G	A	A	A	A	G	G	A	A	G	G	A
Excalibur_c14201_111	T/C	2B	875	+	NA	NA	NA	NA	NA	NA	T	T	T	T	T	T	C	T	C	T	T	T	C	T	T	T	T	T	T	T	C	C	T	T	C	T	C	T	C	C	T	T	T	T	T	T	C	T	C
Excalibur_c2484_2113	T/C	2B	875	+	NA	NA	NA	NA	NA	NA	T	C	C	C	C	C	T	C	T	C	C	T	C	T	C	T	C	C	C	T	C	C	C	C	T	C	C	C	T	T	C	T	C	C	C	C	C	C	C
Excalibur_c2819_1773	G/A	2B	875	+	NA	NA	NA	NA	NA	NA	A	G	G	A	G	A	A	A	G	G	G	G	G	A	G	A	G	G	G	A	G	G	G	G	A	A	G	A	G	G	G	G	A	A	G	G	A	A	G
Excalibur_c35074_257	T/C	2B	875	+	NA	NA	NA	NA	NA	NA	C	T	C	T	T	T	C	T	C	T	T	T	C	C	T	C	T	T	T	T	C	T	T	T	C	T	C	T	C	C	T	T	C	T	T	T	T	T	T
Excalibur_c36280_764	C/A	2B	875	+	NA	NA	NA	NA	NA	NA	C	C	C	C	C	C	C	C	A	A	C	A	A	C	A	C	C	C	C	C	A	C	A	A	C	C	A	C	A	C	C	C	C	C	A	C	C	C	C
Excalibur_c46178_303	C/T	2B	875	+	NA	NA	NA	NA	NA	NA	C	T	T	T	T	T	C	T	C	T	T	C	C	T	C	C	T	T	T	C	C	T	C	T	T	T	C	N	C	T	T	T	T	T	C	T	T	T	T
Excalibur_c65341_303	A/G	2B	875	+	NA	NA	NA	NA	NA	NA	A	G	G	G	G	G	A	G	A	G	G	A	A	G	A	A	G	G	G	A	A	G	A	G	A	G	A	G	A	G	G	G	G	G	A	G	G	G	G
Excalibur_c7449_587	G/T	2B	875	+	NA	NA	NA	NA	NA	NA	G	T	T	T	T	T	G	T	G	T	T	G	G	T	G	G	T	T	T	G	G	T	G	T	T	T	G	T	G	T	T	T	T	T	G	T	T	T	T
Excalibur_c80601_278	G/A	2B	875	+	NA	NA	NA	NA	NA	NA	A	G	G	A	G	A	A	A	G	G	G	G	G	A	G	A	G	G	G	G	G	G	G	G	G	A	G	A	G	G	G	G	A	A	G	G	G	A	G
Excalibur_c80601_308	G/A	2B	875	+	NA	NA	NA	NA	NA	NA	A	G	G	A	G	A	A	A	A	G	G	A	A	A	G	A	G	G	G	G	A	G	G	G	G	A	A	A	A	G	G	G	A	A	G	G	G	A	A
Excalibur_c80601_83	C/T	2B	875	+	NA	NA	NA	NA	NA	NA	C	T	T	C	T	C	C	C	C	T	T	C	C	C	T	C	T	T	T	T	C	T	T	T	C	C	C	C	C	T	T	T	C	C	T	T	T	C	C
Excalibur_rep_c111801_55	C/A	2B	875	+	NA	NA	NA	NA	NA	NA	A	C	C	C	C	C	C	C	C	C	C	A	C	C	C	C	C	C	C	C	C	C	C	C	C	C	A	C	C	C	C	C	C	C	C	C	C	C	C
IAAV3100	G/A	2B	875	+	NA	NA	NA	NA	NA	NA	G	A	A	G	A	G	G	G	G	A	A	A	G	G	A	G	A	A	A	G	G	G	A	A	G	G	G	G	G	G	A	A	G	G	A	A	A	G	G
IAAV3648	C/T	2B	875	+	NA	NA	NA	NA	NA	NA	T	C	T	C	C	C	C	C	C	C	C	C	C	T	C	T	C	C	C	C	C	C	C	C	C	C	C	C	C	C	C	C	T	C	C	C	C	C	C
IMX6309	A/G	2B	875	+	NA	NA	NA	NA	NA	NA	A	G	G	G	G	G	A	G	A	G	G	A	A	G	A	A	G	G	G	A	A	G	A	G	A	G	A	G	A	G	G	G	G	G	A	G	G	G	G
Kukri_c31059_130	G/A	2B	875	+	NA	NA	NA	NA	NA	NA	A	G	G	A	G	A	G	A	G	G	G	A	G	G	G	G	G	G	G	G	G	G	G	G	G	A	A	A	G	G	G	G	A	A	G	G	G	A	G
Kukri_c834_259	T/C	2B	875	+	NA	NA	NA	NA	NA	NA	C	T	T	C	T	C	C	C	T	T	T	T	T	C	T	C	T	T	T	C	T	T	T	T	C	C	T	C	T	T	T	T	C	C	T	T	C	C	T
Kukri_c84629_315	C/T	2B	875	+	NA	NA	NA	NA	NA	NA	C	T	T	T	T	T	C	T	C	T	T	C	C	T	C	C	T	T	T	C	C	T	C	T	C	T	C	T	C	T	T	T	T	T	C	T	T	T	T
Kukri_rep_c68903_301	T/C	2B	875	+	NA	NA	NA	NA	NA	NA	T	T	T	T	T	T	C	T	C	T	T	T	C	T	T	T	T	T	T	C	C	C	T	T	C	T	C	T	C	C	T	T	T	T	T	T	C	T	C
Kukri_rep_c68903_708	T/C	2B	875	+	NA	NA	NA	NA	NA	NA	T	T	T	T	T	T	C	T	C	T	T	T	C	T	T	T	T	T	T	C	C	C	T	T	C	T	C	T	C	C	T	T	T	T	T	T	C	T	C
RFL_Contig2577_584	T/C	2B	875	+	NA	NA	NA	NA	NA	NA	T	C	C	T	C	T	T	T	C	C	C	C	C	T	C	T	C	C	T	T	C	T	C	C	T	T	C	T	C	T	C	C	T	T	C	C	T	T	T
RFL_Contig2612_826	T/C	2B	875	+	NA	NA	NA	NA	NA	NA	C	T	T	T	T	T	T	T	T	T	T	C	T	T	T	T	T	T	T	T	T	T	T	T	T	T	C	T	T	T	T	T	T	T	T	T	T	T	T
RM875_c10132_462	C/A	2B	875	+	NA	NA	NA	NA	NA	NA	A	C	C	A	C	A	A	A	C	C	C	C	C	A	C	A	C	C	C	A	C	C	C	C	C	A	C	A	C	C	C	C	A	A	C	C	A	A	C
RM875_c103094_120	A/C	2B	875	+	NA	NA	NA	NA	NA	NA	C	A	A	C	A	C	C	C	A	A	A	A	A	C	A	C	A	A	A	C	A	A	A	A	C	C	A	C	A	A	A	A	C	C	A	A	C	C	A
RM875_c17455_152	T/C	2B	875	+	NA	NA	NA	NA	NA	NA	T	C	C	C	C	C	T	C	T	T	C	T	T	C	T	T	C	C	C	T	T	C	T	T	T	C	T	C	T	C	C	C	C	C	T	C	C	C	C
RM875_c17459_566	G/A	2B	875	+	NA	NA	NA	NA	NA	NA	A	G	G	A	G	A	A	A	G	G	G	G	G	A	G	A	G	G	G	A	G	G	G	G	G	A	G	A	G	G	G	G	A	A	G	G	A	A	G
RM875_c29913_139	A/G	2B	875	+	NA	NA	NA	NA	NA	NA	A	G	A	A	G	A	A	A	A	G	G	A	A	A	G	G	G	G	G	G	A	A	G	G	A	G	A	A	A	G	G	G	A	A	G	G	G	A	A
RM875_c29937_325	C/T	2B	875	+	NA	NA	NA	NA	NA	NA	C	C	C	C	C	C	T	C	C	C	C	T	T	C	C	T	C	C	C	T	T	C	C	C	C	C	T	C	C	C	C	C	C	C	C	C	C	C	T
RM875_c4465_549	G/A	2B	875	+	NA	NA	NA	NA	NA	NA	A	G	G	A	G	A	A	A	G	G	G	G	G	A	G	A	G	G	G	A	G	G	G	G	A	A	G	A	G	G	G	G	A	A	G	G	A	A	G
RM875_c4465_81	A/G	2B	875	+	NA	NA	NA	NA	NA	NA	G	A	A	G	A	G	G	G	A	A	A	A	A	G	A	G	A	A	A	G	A	A	A	A	G	G	A	G	A	A	A	A	G	G	A	A	G	G	A
RM875_c50422_299	A/C	2B	875	+	NA	NA	NA	NA	NA	NA	A	A	A	A	A	A	C	A	C	A	A	C	C	A	A	A	A	A	A	A	C	A	A	A	A	A	A	A	C	A	A	A	A	A	A	A	A	A	A
Ra_c13298_783	C/A	2B	875	+	NA	NA	NA	NA	NA	NA	A	C	A	C	C	C	C	C	C	C	C	C	C	A	C	C	C	C	C	C	C	C	C	C	C	C	C	C	C	C	C	C	A	C	C	C	C	C	C
Tdurum_contig10219_295	A/C	2B	875	+	NA	NA	NA	NA	NA	NA	A	C	C	C	C	C	A	C	A	C	C	A	A	C	A	A	C	C	C	A	A	C	A	C	C	C	A	C	A	C	C	C	C	C	A	C	C	C	C
Tdurum_contig47_185	C/T	2B	875	+	NA	NA	NA	NA	NA	NA	T	C	T	C	C	C	C	C	C	C	C	C	C	T	C	T	C	C	C	C	C	C	C	C	C	C	C	C	C	C	C	C	T	C	C	C	C	C	C
Tdurum_contig54784_485	A/G	2B	875	+	NA	NA	NA	NA	NA	NA	G	A	A	A	A	A	A	A	A	A	A	A	A	G	A	G	A	A	A	A	A	A	A	A	G	A	A	A	A	A	A	G	A	A	A	A	A	A	A
Tdurum_contig71365_233	A/G	2B	875	+	NA	NA	NA	NA	NA	NA	A	G	A	G	G	G	A	G	A	G	G	G	A	A	G	A	G	G	G	G	A	G	G	G	A	G	A	G	A	G	G	G	A	G	G	G	G	G	G
Tdurum_contig82393_484	C/A	2B	875	+	NA	NA	NA	NA	NA	NA	C	C	C	C	C	C	C	C	C	C	C	C	C	C	C	C	C	C	C	N	C	C	C	C	C	C	A	C	C	A	C	C	C	C	C	C	C	C	N
Tdurum_contig82393_581	T/G	2B	875	+	NA	NA	NA	NA	NA	NA	T	T	T	T	T	T	G	T	G	T	T	T	G	T	T	T	T	T	T	T	G	G	T	T	G	T	G	T	G	G	T	T	T	T	T	T	G	T	G
tplb0024l03_910	C/T	2B	875	+	NA	NA	NA	NA	NA	NA	T	C	C	T	C	T	T	T	T	C	C	T	T	T	C	T	C	C	C	C	T	C	C	C	C	T	T	T	T	C	C	C	T	T	C	C	C	T	T
wsnp_CAP7_c1592_791887	G/A	2B	875	+	NA	NA	NA	NA	NA	NA	A	A	G	A	A	A	G	A	G	A	A	A	G	A	A	G	A	A	A	G	G	G	A	A	G	A	G	A	G	G	A	A	G	A	A	A	G	A	G
wsnp_Ex_c11748_18884081	G/A	2B	875	+	NA	NA	NA	NA	NA	NA	A	G	G	A	G	N	A	A	G	G	G	G	G	N	G	A	G	G	A	A	G	A	G	G	N	A	G	A	G	N	G	G	A	A	G	G	A	A	A
wsnp_Ex_c5123_9087869	C/T	2B	875	+	NA	NA	NA	NA	NA	NA	C	T	T	T	T	T	C	T	C	C	T	C	C	T	C	C	T	T	T	C	C	T	C	C	C	T	C	T	C	T	T	T	T	T	C	T	T	T	T
wsnp_Ex_c5123_9088111	A/G	2B	875	+	NA	NA	NA	NA	NA	NA	A	G	G	G	G	G	A	G	A	A	G	A	A	G	A	A	G	G	G	A	A	G	A	A	G	G	A	G	A	G	G	G	G	G	A	G	G	G	G
wsnp_Ex_c5123_9089025	A/G	2B	875	+	NA	NA	NA	NA	NA	NA	A	G	G	G	G	G	A	G	A	A	G	A	A	G	A	A	G	G	G	A	A	G	A	A	A	G	A	G	A	N	G	G	G	G	A	G	G	G	G
wsnp_Ku_c9901_16493072	C/T	2B	875	+	NA	NA	NA	NA	NA	NA	C	T	T	T	T	T	C	T	C	C	T	C	C	T	C	C	T	T	T	C	C	T	C	C	C	T	C	T	C	T	T	T	T	T	C	T	T	T	T
wsnp_RFL_Contig1892_1042675	A/G	2B	875	+	NA	NA	NA	NA	NA	NA	A	A	A	A	A	A	A	A	A	A	A	A	A	A	A	A	A	A	A	A	A	A	A	A	A	A	G	A	A	A	A	A	A	A	A	A	A	A	A
wsnp_RFL_Contig2914_2757372	A/G	2B	875	+	NA	NA	NA	NA	NA	NA	G	A	G	A	A	A	A	A	A	A	A	A	A	G	A	G	A	A	A	A	A	A	A	A	A	A	A	A	A	A	A	A	G	A	A	A	A	A	A
wsnp_Ra_c3955_7262354	G/A	2B	875	+	NA	NA	NA	NA	NA	NA	G	G	A	A	G	A	G	A	A	G	G	A	G	G	G	G	G	G	G	G	G	G	G	G	G	G	G	A	A	G	G	G	A	A	G	G	G	A	G
RFL_Contig3172_1752	C/T	2B	954	+	NA	NA	NA	NA	NA	NA	C	T	T	T	T	T	C	T	C	T	T	C	C	T	C	C	T	T	T	N	C	T	N	T	N	T	N	T	N	T	T	T	T	T	C	T	T	T	T
RM875_c20979_234	C/T	2B	1058	+	NA	NA	NA	NA	NA	NA	C	C	T	C	C	C	C	C	T	C	C	C	C	C	C	C	C	C	C	C	C	C	C	C	C	C	C	C	C	C	C	C	T	C	C	C	C	C	C
Tdurum_contig28795_273	C/T	2B	1058	+	NA	NA	NA	NA	NA	NA	C	C	T	C	C	C	C	C	T	C	C	C	C	C	C	C	C	C	C	C	C	C	C	C	C	C	C	C	C	C	C	C	T	C	C	C	C	C	C
Excalibur_c2157_173	A/G	2B	1097	+	NA	NA	NA	NA	NA	NA	A	A	G	A	A	A	A	A	G	A	A	A	A	A	A	A	A	A	A	A	A	A	A	A	G	A	A	A	G	A	A	A	G	A	A	A	A	A	A
Excalibur_c37753_655	T/C	2B	1097	+	NA	NA	NA	NA	NA	NA	T	T	C	T	T	T	T	T	C	T	T	T	T	T	T	T	T	T	T	T	T	T	T	T	C	T	T	T	C	T	T	T	C	T	T	T	T	T	T
wsnp_RFL_Contig3273_3319580	T/C	2B	1097	+	NA	NA	NA	NA	NA	NA	T	T	C	T	T	T	T	T	C	T	T	T	T	T	T	T	T	T	T	T	T	T	T	T	T	T	T	T	T	T	T	T	C	T	T	T	T	T	T
wsnp_RFL_Contig3917_4326857	A/G	2B	1097	+	NA	NA	NA	NA	NA	NA	A	A	G	A	A	A	A	A	G	A	A	A	A	A	A	A	A	A	A	A	A	A	A	A	G	A	A	A	G	A	A	A	G	A	A	A	A	A	A
RM875_c16752_283	T/C	2B	1113	+	NA	NA	NA	NA	NA	NA	C	C	C	T	T	T	C	T	C	C	C	T	C	C	C	T	C	C	C	T	C	C	C	C	C	C	C	T	T	C	C	C	C	T	T	C	C	T	C
BS00010988_51	A/C	2B	1136	+	NA	NA	NA	NA	NA	NA	A	A	C	A	A	A	A	A	C	C	A	C	A	A	A	C	A	A	C	A	A	C	A	C	C	A	C	A	C	C	A	C	C	A	A	A	C	A	C
Excalibur_c18966_1008	A/G	2B	1136	+	NA	NA	NA	NA	NA	NA	G	G	A	G	G	G	G	G	A	A	G	A	G	G	G	A	G	G	A	G	G	A	G	A	A	G	A	G	A	A	G	A	A	G	G	G	A	G	A
Excalibur_c18966_804	G/A	2B	1136	+	NA	NA	NA	NA	NA	NA	A	A	G	A	A	A	A	A	G	G	A	G	A	A	A	G	A	A	G	A	A	G	A	G	G	A	G	A	G	G	A	G	G	A	A	A	G	A	G
Excalibur_c39207_880	A/G	2B	1136	+	NA	NA	NA	NA	NA	NA	G	A	A	G	A	G	A	G	A	A	A	A	A	G	A	A	A	A	A	A	A	A	A	A	A	A	A	G	A	A	A	A	A	G	G	A	A	G	A
Kukri_c29052_75	A/G	2B	1136	+	NA	NA	NA	NA	NA	NA	G	A	A	G	A	G	A	G	A	A	A	A	A	G	A	A	A	A	A	A	A	A	A	A	A	A	A	G	A	A	A	A	A	G	G	A	A	G	A
RM875_c27650_216	A/G	2B	1225	+	NA	NA	NA	NA	NA	NA	A	G	G	A	A	A	A	A	G	A	G	G	A	A	A	A	N	G	A	A	A	A	A	A	A	A	G	A	A	A	G	A	A	A	A	G	A	A	A
BobWhite_rep_c50285_700	C/A	2B	1232	+	NA	NA	NA	NA	NA	NA	A	C	C	C	C	C	C	C	C	C	C	C	C	A	C	A	C	C	C	C	C	A	C	C	C	C	A	C	C	C	C	C	A	C	C	C	C	C	C
CAP12_c1817_77	A/G	2B	1263	+	NA	NA	NA	NA	NA	NA	G	A	A	A	A	A	A	A	A	A	A	A	A	G	A	A	A	A	A	A	A	A	A	A	A	A	A	A	A	A	A	A	A	A	A	A	A	A	A
Excalibur_c7051_1027	G/A	2B	1263	+	NA	NA	NA	NA	NA	NA	A	G	G	A	G	A	G	A	G	A	G	G	G	A	A	G	G	G	G	G	A	G	A	G	A	A	G	A	G	A	G	A	G	A	A	G	G	A	G
Excalibur_c7051_1115	G/A	2B	1263	+	NA	NA	NA	NA	NA	NA	A	G	G	G	G	G	G	G	G	G	G	G	G	A	G	G	G	G	G	G	G	G	G	G	G	G	G	G	G	G	G	G	G	G	G	G	G	G	G
Kukri_c27631_1329	T/C	2B	1263	+	NA	NA	NA	NA	NA	NA	C	T	T	C	T	C	T	C	T	C	T	T	T	C	C	T	T	T	T	T	C	T	C	T	C	C	T	C	T	C	T	C	T	C	C	T	T	C	T
Kukri_c34553_89	C/T	2B	1263	+	NA	NA	NA	NA	NA	NA	T	C	C	C	C	C	C	C	C	C	C	C	C	T	C	T	C	C	C	C	C	T	C	T	C	C	C	C	C	C	C	C	C	T	C	C	C	C	C
RFL_Contig3713_316	T/C	2B	1263	+	NA	NA	NA	NA	NA	NA	C	T	T	C	T	C	T	C	T	C	T	T	T	C	C	T	T	T	T	T	C	T	C	T	C	C	T	C	T	C	T	C	T	C	C	T	T	C	T
RM875_c30797_179	A/G	2B	1263	+	NA	NA	NA	NA	NA	NA	A	G	G	G	A	G	A	G	G	G	G	A	A	A	G	G	G	G	A	A	G	G	G	G	G	G	A	G	A	G	G	G	G	G	G	G	A	G	A
RM875_c98387_130	G/T	2B	1263	+	NA	NA	NA	NA	NA	NA	T	G	G	G	G	G	G	G	G	G	G	G	G	T	G	T	G	G	G	G	G	T	G	T	G	G	G	G	G	G	G	G	G	G	G	G	G	G	G
IAAV1502	T/C	2B	1294	+	NA	NA	NA	NA	NA	NA	C	T	T	C	T	C	T	C	T	C	T	T	T	C	C	T	T	T	T	T	C	T	C	C	C	C	T	C	T	C	T	C	T	C	C	T	T	C	T
Kukri_c657_1139	C/T	2B	1294	+	NA	NA	NA	NA	NA	NA	T	C	C	C	C	C	C	C	C	C	C	C	C	T	C	C	C	C	C	C	C	C	C	C	C	C	C	C	C	C	C	C	C	C	C	C	C	C	C
RM875_c1858_2693	A/G	2B	1294	+	NA	NA	NA	NA	NA	NA	A	A	A	G	A	G	A	G	A	G	A	A	A	A	G	A	A	A	A	A	G	A	G	A	G	G	A	G	A	G	A	G	A	G	G	A	A	G	A
Tdurum_contig12159_468	C/T	2B	1294	+	NA	NA	NA	NA	NA	NA	C	C	C	T	C	T	C	T	C	T	C	C	C	C	T	C	C	C	C	C	T	C	T	C	T	T	C	T	C	T	C	T	C	T	T	C	C	T	N
BobWhite_c10520_1517	G/A	2B	1317	+	NA	NA	NA	NA	NA	NA	A	G	G	G	G	G	G	G	G	G	G	G	G	A	G	G	G	G	G	G	G	G	G	G	G	G	G	G	G	G	G	G	G	G	G	G	G	G	G
BobWhite_rep_c64068_241	A/G	2B	1317	+	NA	NA	NA	NA	NA	NA	G	G	A	G	G	G	A	G	A	G	G	A	A	G	G	G	A	A	A	A	G	G	G	G	G	G	A	G	G	G	G	G	A	G	G	G	G	G	A
Excalibur_c56550_71	A/G	2B	1317	+	NA	NA	NA	NA	NA	NA	A	G	A	G	G	G	A	G	A	G	G	A	A	A	G	G	A	A	A	A	G	G	G	G	G	G	A	G	G	G	G	G	A	G	G	G	G	G	A
Excalibur_c7971_1573	A/G	2B	1317	+	NA	NA	NA	NA	NA	NA	G	A	A	A	A	A	A	A	A	A	A	A	A	G	A	A	A	A	A	A	A	A	A	A	A	A	A	A	A	A	A	A	A	A	A	A	A	A	A
Kukri_c10869_1591	T/C	2B	1317	+	NA	NA	NA	NA	NA	NA	T	C	T	C	C	C	T	C	T	C	C	T	T	T	C	C	T	T	T	T	C	C	C	C	C	C	T	C	C	C	C	C	T	C	C	C	C	C	T
RFL_Contig2751_1562	A/G	2B	1317	+	NA	NA	NA	NA	NA	NA	A	G	A	G	G	G	G	G	A	G	G	A	G	A	G	G	N	G	A	A	G	G	G	G	G	G	G	G	G	G	G	G	A	G	G	G	G	G	A
RM875_rep_c83950_222	C/T	2B	1317	+	NA	NA	NA	NA	NA	NA	T	C	C	C	C	C	C	C	C	C	C	C	C	T	C	T	C	C	T	C	T	C	C	C	C	C	C	C	C	T	C	C	C	C	C	C	C	C	C
wsnp_Ex_c3695_6740339	T/C	2B	1317	+	NA	NA	NA	NA	NA	NA	T	T	C	C	C	C	C	C	C	C	T	C	C	T	C	T	C	C	T	C	T	C	C	C	C	C	T	C	C	T	C	C	C	T	C	T	C	C	C
BobWhite_c7274_333	C/T	2B	1348	+	NA	NA	NA	NA	NA	NA	T	C	C	C	C	C	C	C	C	C	C	C	C	T	T	C	C	C	C	C	T	C	T	C	C	T	C	C	C	C	C	C	C	C	C	C	C	C	C
CAP7_c16_483	G/A	2B	1348	+	NA	NA	NA	NA	NA	NA	A	G	A	A	A	A	A	A	A	A	G	G	A	A	A	A	G	G	A	A	A	A	A	A	A	A	A	A	G	G	G	A	A	A	A	A	G	A	G
Excalibur_c26527_82	C/A	2B	1348	+	NA	NA	NA	NA	NA	NA	A	C	C	C	C	C	C	C	C	C	C	C	C	A	C	C	C	C	C	C	C	C	C	C	C	C	C	C	C	C	C	C	C	C	C	C	C	C	C
RM875_c19685_944	T/C	2B	1348	+	NA	NA	NA	NA	NA	NA	C	T	T	C	C	C	T	C	C	C	T	T	T	C	C	T	T	T	C	C	T	C	C	C	T	C	T	C	T	T	T	T	T	C	C	T	T	C	T
Tdurum_contig10048_447	A/G	2B	1348	+	NA	NA	NA	NA	NA	NA	G	A	A	A	A	A	A	A	A	A	A	A	A	G	G	A	A	A	A	A	G	A	G	A	A	G	A	A	A	A	A	A	A	A	A	A	A	A	A
Tdurum_contig10048_61	C/T	2B	1348	+	NA	NA	NA	NA	NA	NA	T	C	C	C	C	C	C	C	C	C	C	C	C	T	T	C	C	C	C	C	T	C	T	C	C	T	C	C	C	C	C	C	C	C	C	C	C	C	C
Tdurum_contig14482_1013	C/T	2B	1348	+	NA	NA	NA	NA	NA	NA	T	C	C	C	C	C	C	C	C	C	C	C	C	T	C	C	C	C	C	C	C	C	C	C	T	C	C	C	C	C	C	T	C	C	C	T	C	C	C
Tdurum_contig52627_496	A/G	2B	1348	+	NA	NA	NA	NA	NA	NA	G	A	A	A	A	A	A	A	A	A	A	A	A	N	N	A	A	A	A	A	G	A	N	A	A	N	A	A	A	A	A	A	A	A	A	A	A	A	A
Tdurum_contig9071_215	T/C	2B	1348	+	NA	NA	NA	NA	NA	NA	T	T	T	T	T	T	T	T	T	T	T	T	T	T	T	T	T	T	T	T	T	T	T	T	T	T	T	T	T	T	T	T	T	T	T	T	T	T	T
wsnp_Ex_c34303_42642389	T/G	2B	1348	+	NA	NA	NA	NA	NA	NA	T	G	T	T	T	T	T	T	T	T	G	G	T	T	T	T	G	G	T	T	T	T	T	T	T	T	T	T	G	G	G	T	T	T	T	T	G	T	G
BS00031098_51	A/G	2B	1355	+	NA	NA	NA	NA	NA	NA	G	A	A	A	A	A	G	A	A	A	A	A	G	G	G	G	A	A	G	A	A	A	G	A	A	G	G	A	A	G	A	A	A	A	G	A	A	A	A
BS00039187_51	A/G	2B	1355	+	NA	NA	NA	NA	NA	NA	A	G	G	A	A	A	A	A	G	A	G	G	A	A	A	N	G	G	A	A	A	A	A	G	G	A	A	A	G	N	G	G	G	A	A	G	A	A	A
BS00067878_51	A/G	2B	1355	+	NA	NA	NA	NA	NA	NA	A	A	G	G	A	G	G	G	A	G	A	G	G	A	N	A	G	G	A	A	G	A	N	A	A	N	G	G	G	A	A	A	A	G	N	A	G	G	A
BS00100118_51	T/G	2B	1355	+	NA	NA	NA	NA	NA	NA	T	G	G	G	G	G	G	G	G	G	G	T	G	G	T	T	T	T	G	G	G	T	G	T	T	T	G	G	T	G	G	T	G	G	T	G	G	G	T
BobWhite_c12911_788	C/T	2B	1355	+	NA	NA	NA	NA	NA	NA	T	C	C	C	C	C	C	C	C	C	C	C	C	T	T	C	C	C	C	C	C	T	T	C	C	T	C	C	C	C	C	C	C	C	T	C	C	C	C
CAP11_c1820_244	A/C	2B	1355	+	NA	NA	NA	NA	NA	NA	A	A	N	A	A	A	A	A	C	A	A	A	A	A	C	C	A	A	A	A	A	A	C	C	C	C	A	A	A	C	A	C	A	A	C	C	A	A	A
CAP7_c4827_53	T/C	2B	1355	+	NA	NA	NA	NA	NA	NA	T	T	C	T	T	T	T	T	C	T	T	T	T	T	T	T	T	T	T	T	C	T	T	T	T	T	T	T	T	T	T	T	T	T	T	T	T	T	T
Ex_c67202_741	T/G	2B	1355	+	NA	NA	NA	NA	NA	NA	T	T	T	G	T	G	T	G	G	G	T	T	T	T	G	G	T	T	T	T	T	T	G	G	G	G	T	G	T	G	T	G	T	G	G	G	T	G	T
Excalibur_c33525_279	C/T	2B	1355	+	NA	NA	NA	NA	NA	NA	T	C	C	C	C	C	C	C	C	C	C	C	C	C	T	C	C	C	C	C	C	T	C	C	T	T	C	C	C	C	C	T	C	C	T	C	C	C	T
Excalibur_c94383_157	G/A	2B	1355	+	NA	NA	NA	NA	NA	NA	A	A	A	G	A	G	A	G	G	G	A	G	A	A	G	G	G	G	A	A	A	A	A	G	A	G	A	G	G	A	A	A	G	G	G	A	A	G	A
GENE-0918_159	G/A	2B	1355	+	NA	NA	NA	NA	NA	NA	G	G	G	G	G	G	G	G	G	G	G	G	G	G	A	G	G	G	G	G	G	G	A	G	A	A	G	G	G	G	G	A	G	G	A	A	G	G	G
IAAV5743	C/A	2B	1355	+	NA	NA	NA	NA	NA	NA	C	C	C	A	C	A	A	A	A	A	C	C	A	C	C	C	C	C	C	C	C	C	C	C	C	C	A	A	C	A	C	C	C	A	C	C	C	A	C
IMX8602	A/G	2B	1355	+	NA	NA	NA	NA	NA	NA	A	G	G	A	A	A	A	A	G	A	G	G	A	A	A	G	G	G	A	A	A	A	A	G	G	A	A	A	G	G	G	G	G	A	A	G	A	A	A
Jagger_c10188_98	C/T	2B	1355	+	NA	NA	NA	NA	NA	NA	T	C	C	T	C	T	T	T	C	T	C	T	T	T	C	T	T	T	C	C	C	C	C	T	C	C	T	T	T	T	C	C	T	T	C	C	C	T	C
RM875_c16993_196	G/A	2B	1355	+	NA	NA	NA	NA	NA	NA	A	G	G	A	G	A	A	A	G	A	G	A	A	A	G	A	A	A	G	G	G	G	G	A	G	G	A	A	A	A	G	G	A	A	G	G	G	A	G
TA002989-0535	A/G	2B	1355	+	NA	NA	NA	NA	NA	NA	A	A	A	A	A	A	A	A	G	A	A	A	A	A	G	G	A	A	A	A	A	A	G	G	N	G	A	A	A	G	A	G	A	A	G	G	A	A	A
wsnp_CAP11_c3226_1588070	C/T	2B	1355	+	NA	NA	NA	NA	NA	NA	T	C	C	C	C	C	T	C	C	C	C	C	T	T	T	C	C	C	C	C	C	C	T	C	C	T	T	C	C	C	C	C	C	C	T	C	C	C	C
wsnp_Ex_c12675_20144479	T/C	2B	1355	+	NA	NA	NA	NA	NA	NA	T	C	C	C	C	C	C	C	C	C	C	T	C	C	T	T	T	T	C	C	C	T	C	T	T	T	C	C	T	C	C	T	C	C	T	C	C	C	T
wsnp_Ex_c19094_28015035	C/T	2B	1355	+	NA	NA	NA	NA	NA	NA	T	C	T	C	C	C	T	C	C	C	C	T	T	T	C	C	T	T	C	C	T	C	C	C	C	C	T	C	T	C	C	C	T	C	C	C	T	C	C
wsnp_Ex_c298_580660	A/G	2B	1355	+	NA	NA	NA	NA	NA	NA	A	A	G	G	G	G	G	G	A	G	A	G	G	A	G	A	G	G	G	G	G	A	G	A	G	G	G	G	G	A	A	G	A	G	G	A	G	G	A
wsnp_Ex_rep_c103381_88353000	A/G	2B	1355	+	NA	NA	NA	NA	NA	NA	A	A	A	G	A	G	A	G	G	G	A	A	A	A	G	G	A	A	A	A	A	A	G	G	G	G	A	G	A	G	A	G	A	G	G	G	A	G	A
wsnp_Ra_c58860_60407020	C/T	2B	1355	+	NA	NA	NA	NA	NA	NA	C	T	T	T	T	T	T	T	T	T	T	C	T	T	C	C	C	C	T	T	T	C	T	C	C	C	T	T	C	T	T	C	C	T	C	T	T	T	C
BS00065302_51	G/A	2B	1363	+	NA	NA	NA	NA	NA	NA	A	A	G	A	A	A	G	A	G	A	A	G	G	A	G	G	G	G	A	A	G	G	A	G	G	G	G	A	G	G	A	G	G	A	G	A	G	A	G
BS00026037_51	A/G	2B	1378	+	NA	NA	NA	NA	NA	NA	A	A	A	A	A	A	G	A	G	A	A	G	G	A	A	G	G	G	A	A	A	A	A	G	A	A	G	A	G	A	A	A	G	A	G	A	G	A	A
BobWhite_c2822_228	T/C	2B	1395	+	NA	NA	NA	NA	NA	NA	T	T	T	C	C	C	T	C	T	T	T	T	T	T	T	T	T	T	C	C	T	C	C	C	T	T	T	C	T	C	T	T	C	C	T	T	T	C	T
Excalibur_c48871_625	A/G	2B	1395	+	NA	NA	NA	NA	NA	NA	A	A	A	G	G	G	A	G	A	A	A	A	A	A	A	A	A	A	G	G	A	G	G	G	A	A	A	G	A	A	A	A	G	G	A	A	A	G	A
Kukri_c49784_56	A/G	2B	1395	+	NA	NA	NA	NA	NA	NA	A	A	G	A	A	A	A	A	A	G	A	A	A	G	A	A	A	A	A	A	G	A	A	A	G	A	A	A	A	A	A	G	G	A	A	A	A	A	A
Kukri_c49784_86	G/A	2B	1395	+	NA	NA	NA	NA	NA	NA	G	G	A	G	G	G	G	G	G	A	G	G	G	A	G	G	G	G	G	G	A	G	G	G	A	G	G	G	G	G	G	A	A	G	G	G	G	G	G
BS00065264_51	T/G	2B	1419	+	NA	NA	NA	NA	NA	NA	T	T	T	G	G	G	G	G	G	G	T	G	G	T	G	G	G	G	G	G	T	G	G	T	G	G	G	G	G	G	T	T	G	G	T	T	T	G	T
wsnp_Ex_c25043_34305764	A/G	2B	1427	+	NA	NA	NA	NA	NA	NA	A	A	G	A	A	A	G	A	A	G	A	G	G	A	G	G	G	G	A	A	G	A	A	G	G	G	G	A	G	G	A	A	A	A	G	A	G	A	A
Excalibur_rep_c105614_172	T/C	2B	1442	+	NA	NA	NA	NA	NA	NA	T	C	C	C	C	C	C	C	C	C	C	C	C	T	C	C	C	C	C	C	C	C	C	C	C	C	C	C	C	C	C	C	T	C	C	C	C	C	T
Kukri_c900_1334	T/C	2B	1442	+	NA	NA	NA	NA	NA	NA	T	C	C	C	C	C	C	C	C	C	C	C	C	T	C	C	C	C	C	C	C	C	C	C	N	C	C	C	C	C	C	C	T	N	C	C	C	C	T
RM875_c19042_2102	T/C	2B	1442	+	NA	NA	NA	NA	NA	NA	T	C	C	C	C	C	C	C	C	C	C	C	C	T	C	C	C	C	C	C	C	C	C	C	C	C	C	C	C	C	C	C	T	C	C	C	C	C	T
IAAV298	C/T	2D	0	+	NA	NA	NA	NA	NA	NA	C	C	T	C	C	C	C	C	C	C	C	C	C	T	C	C	C	C	C	C	C	C	C	C	C	C	C	C	C	C	C	C	C	C	C	C	C	C	C
wsnp_Ex_rep_c80588_75758453	G/T	2D	85	+	NA	NA	NA	NA	NA	NA	G	G	G	G	G	G	G	G	G	G	G	G	G	G	G	T	G	G	G	G	G	T	G	G	G	G	G	G	G	G	G	G	T	G	G	G	G	G	G
D_contig17313_245	C/A	2D	93	+	NA	NA	NA	NA	NA	NA	C	A	C	C	C	C	C	C	A	C	A	C	C	C	A	C	A	A	A	A	C	C	A	C	C	C	C	A	C	C	A	A	A	C	A	A	C	C	C
GENE-1298_98	T/G	2D	139	+	NA	NA	NA	NA	NA	NA	T	T	T	G	G	G	T	G	T	T	T	T	T	T	T	T	T	T	T	T	T	T	T	T	T	G	G	T	T	T	T	T	T	G	T	T	T	G	T
Kukri_c30439_2407	A/G	2D	139	+	NA	NA	NA	NA	NA	NA	A	A	A	G	G	G	G	G	A	A	A	G	G	A	A	G	A	A	A	A	G	A	A	A	A	G	G	A	A	A	A	A	A	G	A	A	A	G	A
D_F1BEJMU01A0OMY_356	A/G	2D	186	+	NA	NA	NA	NA	NA	NA	A	G	A	G	G	G	G	G	G	G	G	A	G	A	G	A	G	G	A	G	A	G	G	G	G	G	A	G	A	A	G	G	G	G	G	G	A	G	G
Kukri_c19434_936	C/T	2D	186	+	NA	NA	NA	NA	NA	NA	C	T	C	T	T	T	T	T	T	T	T	C	T	C	T	C	T	T	C	T	C	T	T	T	T	T	C	T	C	C	T	T	T	T	T	T	C	T	T
wsnp_Ex_c7908_13430703	G/A	2D	186	+	NA	NA	NA	NA	NA	NA	G	A	G	A	A	A	A	A	A	A	A	G	A	G	A	G	A	A	G	A	G	A	A	A	A	A	G	A	G	G	A	A	A	A	A	A	G	A	A
D_F1BEJMU02GB94Z_188	G/A	2D	196	+	NA	NA	NA	NA	NA	NA	G	A	G	A	A	A	A	A	A	A	A	A	A	G	A	G	A	A	G	A	G	A	A	A	A	A	G	A	G	G	A	A	A	A	A	A	G	A	A
wsnp_CAP7_c888_455397	G/A	2D	196	+	NA	NA	NA	NA	NA	NA	G	A	G	A	A	A	A	A	A	A	A	G	A	G	A	G	A	A	G	A	G	A	A	A	A	A	G	A	G	G	A	A	A	A	A	A	G	A	A
BS00049514_51	G/A	2D	211	+	NA	NA	NA	NA	NA	NA	G	G	G	G	G	G	G	G	G	G	G	G	G	G	G	A	G	G	G	G	A	G	G	G	G	G	A	G	G	G	G	G	G	G	G	G	G	G	G
Excalibur_rep_c101288_130	G/A	2D	211	+	NA	NA	NA	NA	NA	NA	G	G	G	G	G	G	G	G	G	G	G	G	G	G	G	A	G	G	G	G	A	G	G	G	G	G	A	G	G	G	G	G	G	G	G	G	G	G	G
RM875_c25656_289	C/T	2D	211	+	NA	NA	NA	NA	NA	NA	C	C	C	C	C	C	C	C	C	C	C	C	C	C	C	C	C	C	C	C	T	C	C	C	C	C	T	C	C	C	C	C	C	C	C	C	C	C	C
wsnp_Ra_c25656_35227058	G/T	2D	211	+	NA	NA	NA	NA	NA	NA	G	G	G	G	G	G	G	G	G	G	G	G	G	G	G	G	G	G	G	G	T	G	G	G	G	G	T	G	G	G	G	G	G	G	G	G	G	G	G
Kukri_rep_c106786_230	C/T	2D	227	+	NA	NA	NA	NA	NA	NA	T	C	T	C	C	C	T	C	C	T	C	C	T	T	T	C	C	C	C	C	C	C	T	C	C	C	C	T	T	T	C	C	C	C	C	C	T	C	C
Kukri_rep_c113120_104	C/T	2D	227	+	NA	NA	NA	NA	NA	NA	T	C	T	C	C	C	T	C	C	T	C	C	T	T	T	C	C	C	C	C	C	C	T	C	C	C	C	T	T	T	C	C	C	C	C	C	T	C	C
wsnp_JD_rep_c63957_40798121	G/A	2D	227	+	NA	NA	NA	NA	NA	NA	A	G	A	G	G	G	A	G	G	A	G	G	A	A	A	G	G	G	G	G	G	G	A	G	G	G	G	A	A	A	G	G	G	G	G	G	A	G	G
BS00011425_51	G/A	2D	268	+	NA	NA	NA	NA	NA	NA	A	G	G	G	G	G	G	G	G	G	G	G	G	A	G	G	G	G	G	G	G	G	G	G	G	G	G	G	G	G	G	G	G	G	G	G	A	G	A
BS00022900_51	G/A	2D	268	+	NA	NA	NA	NA	NA	NA	G	A	G	A	A	A	G	A	G	A	A	G	G	G	G	G	G	G	A	A	G	G	G	G	G	A	G	A	G	G	A	G	G	A	A	G	G	A	G
BS00093757_51	T/C	2D	268	+	NA	NA	NA	NA	NA	NA	C	T	T	T	T	T	T	T	T	T	T	T	T	C	T	T	T	T	T	T	T	T	T	T	T	T	T	T	T	T	T	T	T	T	T	T	C	T	C
BS00097126_51	T/C	2D	268	+	NA	NA	NA	NA	NA	NA	T	C	T	C	C	C	T	C	T	C	C	T	T	T	T	T	T	T	C	C	T	T	T	T	T	C	T	C	T	T	C	T	T	C	C	T	T	C	T
tplb0030j08_1960	T/C	2D	268	+	NA	NA	NA	NA	NA	NA	C	T	T	T	T	T	T	T	T	T	T	T	T	C	T	T	T	T	T	T	T	T	T	T	T	T	T	T	T	T	T	T	T	T	T	T	C	T	C
D_GBUVHFX02JKG4A_54	T/C	2D	301	+	NA	NA	NA	NA	NA	NA	T	T	T	T	T	T	T	T	T	T	T	T	T	T	T	T	T	T	T	T	T	T	T	T	T	T	T	T	T	T	T	T	T	T	T	T	T	T	T
RM875_rep_c110753_119	A/C	2D	301	+	NA	NA	NA	NA	NA	NA	A	A	A	A	A	A	A	A	A	A	A	A	A	A	A	A	A	A	A	A	A	A	A	A	A	A	A	A	A	A	A	A	A	A	A	A	A	A	A
CAP12_c1503_76	A/C	2D	348	+	NA	NA	NA	NA	NA	NA	A	A	C	A	A	C	A	A	A	A	A	A	A	A	C	A	A	A	A	A	A	A	A	A	A	A	A	A	A	A	A	A	A	A	A	A	A	A	A
D_GBB4FNX01A1ZCW_138	T/C	2D	520	+	NA	NA	NA	NA	NA	NA	T	T	T	T	T	T	T	T	T	T	T	T	T	T	T	T	T	T	T	T	T	T	T	T	T	T	T	T	T	C	T	T	T	T	T	T	T	T	T
D_contig28346_467	T/C	2D	520	+	NA	NA	NA	NA	NA	NA	T	T	T	T	T	T	T	T	T	T	T	T	T	T	T	T	T	T	T	T	T	T	T	T	T	T	T	T	T	C	T	T	T	T	T	T	T	T	T
Excalibur_c39215_100	A/G	2D	520	+	NA	NA	NA	NA	NA	NA	A	A	A	A	A	A	A	A	A	A	A	A	A	A	A	A	A	A	A	A	A	A	A	A	A	A	A	A	A	A	A	A	A	A	A	A	A	A	A
Excalibur_c59090_145	T/C	2D	536	+	NA	NA	NA	NA	NA	NA	T	T	T	T	T	T	T	T	T	T	T	T	T	T	T	T	T	T	T	T	T	T	T	T	T	T	T	T	T	C	T	T	T	T	T	T	T	T	T
Excalibur_c15048_488	C/T	2D	552	+	NA	NA	NA	NA	NA	NA	C	C	C	C	T	C	C	C	C	C	C	C	C	C	C	C	C	C	T	T	C	C	T	C	C	C	C	C	C	T	C	C	C	C	C	C	C	C	C
Kukri_c13329_800	G/A	2D	552	+	NA	NA	NA	NA	NA	NA	G	G	G	G	A	G	G	G	G	G	G	G	G	G	G	G	N	G	A	A	G	G	A	G	N	G	G	G	G	G	G	G	G	N	G	G	G	G	G
wsnp_Ku_c12022_19520410	A/G	2D	552	+	NA	NA	NA	NA	NA	NA	A	A	A	A	A	A	A	A	A	A	A	A	A	A	A	A	A	A	A	A	A	A	A	A	G	A	A	A	A	G	A	A	G	A	A	A	G	A	A
wsnp_Ku_c7229_12491877	T/C	2D	552	+	NA	NA	NA	NA	NA	NA	C	T	T	T	T	T	T	T	T	T	T	T	T	C	T	T	T	T	T	T	C	T	T	T	C	T	T	T	T	C	T	T	C	T	T	T	C	T	T
D_contig31797_313	A/G	2D	561	+	NA	NA	NA	NA	NA	NA	A	G	A	G	A	G	A	G	A	A	A	A	A	A	A	G	A	A	A	G	G	A	A	G	A	G	G	G	A	A	A	G	A	G	G	G	G	G	G
wsnp_Ex_c6400_11123059	T/C	2D	561	+	NA	NA	NA	NA	NA	NA	T	T	T	C	T	C	T	C	T	T	T	T	T	T	T	T	T	T	T	C	C	T	T	C	T	C	C	C	T	T	T	T	T	C	C	T	C	C	C
BS00063517_51	G/A	2D	591	+	NA	NA	NA	NA	NA	NA	G	G	A	A	G	A	A	A	A	A	G	A	A	G	A	G	A	A	G	G	G	G	G	A	G	A	A	A	A	G	G	G	G	A	A	G	A	A	A
Kukri_c60627_74	T/G	2D	591	+	NA	NA	NA	NA	NA	NA	T	T	G	T	T	T	G	T	G	G	T	G	G	T	G	T	G	G	T	T	T	T	T	T	T	T	G	T	G	T	T	T	T	T	T	T	G	T	G
Kukri_rep_c71152_906	T/G	2D	614	+	NA	NA	NA	NA	NA	NA	T	T	G	T	T	T	G	T	G	G	T	G	G	T	G	T	G	G	T	T	T	T	T	T	T	T	G	T	G	T	T	T	T	T	T	T	G	T	G
Kukri_rep_c72558_961	C/T	2D	622	+	NA	NA	NA	NA	NA	NA	C	T	T	T	C	T	T	T	T	T	T	T	T	C	T	C	T	T	C	T	T	C	C	T	T	T	T	T	T	C	C	T	C	T	T	T	T	T	T
RM875_rep_c72220_143	A/G	2D	645	+	NA	NA	NA	NA	NA	NA	A	G	A	G	A	G	A	G	A	A	G	A	A	A	A	G	A	A	A	G	G	A	A	G	G	G	G	G	A	A	G	G	A	G	G	G	G	G	G
BS00067584_51	T/C	2D	668	+	NA	NA	NA	NA	NA	NA	T	T	T	T	T	T	T	T	T	T	T	T	T	T	T	C	T	T	T	T	T	T	T	T	T	T	C	T	T	T	C	T	T	T	T	T	C	T	T
BS00079440_51	T/C	2D	668	+	NA	NA	NA	NA	NA	NA	T	T	T	T	T	T	T	T	T	T	T	T	T	T	T	C	T	T	T	T	T	T	T	T	T	T	C	T	T	T	C	T	T	T	T	T	C	T	T
BS00021718_51	T/C	2D	691	+	NA	NA	NA	NA	NA	NA	T	T	C	C	T	N	C	C	C	C	T	C	C	T	C	C	C	C	T	C	C	T	T	C	T	C	T	C	C	T	C	T	T	C	C	T	C	C	C
RM875_c11911_431	T/C	2D	725	+	NA	NA	NA	NA	NA	NA	C	T	T	T	T	T	T	T	T	T	T	T	T	C	T	T	T	T	T	T	T	T	T	T	T	T	T	T	T	T	T	T	T	T	T	T	T	T	T
D_GB5Y7FA01EHPZX_186	C/T	2D	740	+	NA	NA	NA	NA	NA	NA	T	C	C	C	C	C	C	C	C	C	C	C	C	C	C	C	C	C	C	C	C	C	C	C	C	C	C	C	C	C	T	C	T	C	C	C	C	C	C
Kukri_c14902_1112	A/G	2D	740	+	NA	NA	NA	NA	NA	NA	G	G	G	A	A	A	A	A	A	G	G	A	A	G	G	A	G	G	A	A	G	A	A	G	G	A	G	A	A	G	A	G	A	A	A	G	G	A	G
wsnp_RFL_Contig3960_4401914	C/T	2D	740	+	NA	NA	NA	NA	NA	NA	T	C	T	C	C	C	T	C	C	C	C	C	C	C	T	C	T	T	C	C	C	C	C	C	C	C	T	C	C	C	C	C	C	C	C	C	C	C	C
wsnp_RFL_Contig4134_4692458	C/A	2D	740	+	NA	NA	NA	NA	NA	NA	A	C	C	C	C	C	C	C	C	C	C	C	C	C	C	C	C	C	C	C	C	C	C	C	C	C	C	C	C	C	A	C	A	C	C	C	C	C	C
wsnp_Ra_rep_c116793_96612614	G/A	2D	740	+	NA	NA	NA	NA	NA	NA	A	G	G	G	G	A	A	G	A	G	G	A	A	G	G	A	N	G	A	G	G	A	G	G	N	A	G	G	A	N	G	N	N	A	A	G	G	G	A
wsnp_Ex_c8303_14001708	C/T	2D	906	+	NA	NA	NA	NA	NA	NA	C	C	C	C	C	C	C	C	C	C	C	T	C	C	C	C	C	C	C	C	C	C	C	C	C	C	C	C	C	C	C	C	T	C	C	C	C	C	C
Excalibur_c24307_739	G/A	2D	921	+	NA	NA	NA	NA	NA	NA	A	G	A	G	G	G	A	G	G	G	G	G	G	G	A	G	A	A	G	G	G	G	G	G	G	G	G	G	G	G	G	G	G	G	G	G	G	G	G
BobWhite_c9705_429	G/A	2D	1005	+	NA	NA	NA	NA	NA	NA	A	A	A	G	G	G	A	G	G	G	A	G	A	A	G	A	G	G	G	G	A	G	G	G	G	G	G	G	A	G	A	A	A	G	G	A	G	G	G
Excalibur_rep_c103649_61	C/A	2D	1005	+	NA	NA	NA	NA	NA	NA	A	A	A	C	C	C	A	C	C	C	A	C	A	A	C	A	C	C	C	C	A	C	C	C	C	C	C	C	A	C	A	A	A	C	C	A	C	C	C
Excalibur_rep_c104444_206	C/T	2D	1005	+	NA	NA	NA	NA	NA	NA	T	T	T	C	C	C	T	C	C	C	T	C	T	T	C	T	C	C	C	C	T	C	C	C	C	C	C	C	T	C	T	T	T	C	C	T	C	C	C
Excalibur_rep_c67221_153	C/A	2D	1005	+	NA	NA	NA	NA	NA	NA	A	A	A	C	C	C	A	C	C	C	A	C	A	A	C	A	C	C	C	C	A	C	C	C	C	C	C	C	A	C	A	A	A	C	C	A	C	C	C
wsnp_CAP7_c3635_1688824	A/G	2D	1005	+	NA	NA	NA	NA	NA	NA	G	G	G	A	A	A	G	A	A	A	G	A	G	G	A	G	A	A	A	A	G	A	A	A	A	A	A	A	G	A	G	G	G	A	A	G	A	A	A
RM875_c48856_177	C/T	2D	1101	+	NA	NA	NA	NA	NA	NA	T	T	T	C	C	C	T	C	T	C	T	T	T	T	T	T	T	T	C	C	T	C	C	C	C	T	C	C	T	T	T	T	T	C	C	T	C	C	C
Kukri_c32355_1089	T/C	2D	1147	+	NA	NA	NA	NA	NA	NA	C	C	C	T	C	T	C	T	C	T	C	C	C	C	C	C	C	C	C	C	C	T	C	T	T	C	T	T	C	C	C	C	C	T	T	C	T	T	T
tplb0058k20_1741	A/G	2D	1147	+	NA	NA	NA	NA	NA	NA	G	G	G	A	G	A	G	A	G	A	G	G	G	G	G	G	G	G	G	G	G	A	G	A	A	G	A	A	G	G	G	G	G	A	A	G	A	A	A
RM875_c78404_242	C/A	2D	1177	+	NA	NA	NA	NA	NA	NA	A	A	C	C	A	C	A	C	C	C	C	C	A	A	A	C	A	A	C	A	C	C	A	C	C	A	C	C	C	C	C	A	C	C	C	A	C	C	C
tplb0021c10_951	C/T	2D	1177	+	NA	NA	NA	NA	NA	NA	T	T	C	C	C	C	C	C	C	C	C	C	C	T	C	C	C	C	C	C	C	C	C	C	C	C	C	C	C	C	C	T	C	C	C	T	C	C	C
wsnp_RFL_Contig2659_2346243	A/G	2D	1200	+	NA	NA	NA	NA	NA	NA	G	G	A	A	A	A	A	A	A	A	A	A	A	G	A	A	A	A	G	A	A	A	A	A	A	A	A	A	A	A	A	G	A	A	A	G	A	A	A
BS00063365_51	C/T	2D	1279	+	NA	NA	NA	NA	NA	NA	C	T	T	T	T	T	T	T	T	T	T	T	T	C	T	C	T	T	T	C	T	T	T	T	C	T	T	T	T	C	T	C	T	T	T	T	T	T	T
D_contig03185_174	A/G	2D	1364	+	NA	NA	NA	NA	NA	NA	G	G	A	A	A	A	A	A	A	A	G	A	A	G	A	A	A	A	A	A	A	A	A	A	A	A	A	A	A	A	A	G	A	A	A	G	A	A	A
D_contig36004_217	A/C	2D	1364	+	NA	NA	NA	NA	NA	NA	A	A	A	A	A	A	A	A	A	A	A	C	A	A	A	A	A	A	A	A	A	A	A	A	A	A	A	A	A	A	A	A	A	A	A	A	A	A	C
Excalibur_c14639_684	T/G	2D	1364	+	NA	NA	NA	NA	NA	NA	G	G	T	T	T	T	T	T	T	T	G	T	T	G	T	T	T	T	T	T	T	T	T	T	T	T	T	T	T	T	T	G	T	T	T	G	T	T	T
Excalibur_c2311_1190	T/C	2D	1364	+	NA	NA	NA	NA	NA	NA	C	C	T	T	T	T	T	T	T	T	C	T	T	C	T	T	T	T	T	T	T	T	T	T	T	T	T	T	T	T	T	C	T	T	T	C	T	T	T
Excalibur_c2311_2260	C/T	2D	1364	+	NA	NA	NA	NA	NA	NA	T	T	C	C	C	C	C	C	C	C	T	C	C	T	C	C	C	C	C	C	C	C	C	C	C	C	C	C	C	C	C	T	C	C	C	T	C	C	C
Excalibur_c25043_618	T/C	2D	1364	+	NA	NA	NA	NA	NA	NA	C	C	T	T	T	T	T	T	N	T	C	T	T	N	T	T	T	T	T	T	T	T	T	T	T	T	T	T	T	T	T	C	T	T	T	N	T	T	T
Excalibur_c28885_615	A/G	2D	1364	+	NA	NA	NA	NA	NA	NA	G	G	A	A	A	A	A	A	G	A	G	A	A	G	A	A	A	A	A	A	A	A	A	A	A	A	A	A	A	A	A	G	A	A	A	G	A	A	A
Excalibur_c4167_231	C/T	2D	1364	+	NA	NA	NA	NA	NA	NA	T	T	C	C	C	C	C	C	C	C	T	C	C	T	C	C	C	C	C	C	C	C	C	C	C	C	C	C	C	C	C	T	C	C	C	T	C	C	C
Excalibur_c45532_282	A/C	2D	1364	+	NA	NA	NA	NA	NA	NA	C	C	A	A	A	A	A	A	A	A	C	A	A	C	A	A	A	A	A	A	A	A	A	A	A	A	A	A	A	A	A	C	A	A	A	C	A	A	A
Excalibur_c7366_1475	C/T	2D	1364	+	NA	NA	NA	NA	NA	NA	T	T	C	C	C	C	C	C	C	C	T	C	C	T	C	C	C	C	C	C	C	C	C	C	C	C	C	C	C	C	C	T	C	C	C	T	C	C	C
Excalibur_c8768_1163	A/C	2D	1364	+	NA	NA	NA	NA	NA	NA	C	C	A	A	A	A	A	A	A	A	C	A	A	C	A	A	A	A	A	A	A	A	A	A	A	A	A	A	A	A	A	C	A	A	A	C	A	A	A
Excalibur_c9525_755	C/T	2D	1364	+	NA	NA	NA	NA	NA	NA	T	T	C	C	C	C	C	C	C	C	T	C	C	T	C	C	C	C	C	C	C	C	C	C	C	C	C	C	C	C	C	T	C	C	C	T	C	C	C
Excalibur_rep_c67599_2154	T/G	2D	1364	+	NA	NA	NA	NA	NA	NA	T	T	G	G	G	G	G	G	G	G	T	T	G	T	G	G	G	G	G	G	G	G	G	G	G	G	G	G	G	G	G	T	G	G	G	T	G	G	T
Excalibur_rep_c67599_242	T/C	2D	1364	+	NA	NA	NA	NA	NA	NA	T	T	C	C	C	C	C	C	C	C	T	T	C	T	C	C	C	C	C	C	C	C	C	C	C	C	C	C	C	C	C	T	C	C	C	T	C	C	T
Excalibur_rep_c67599_272	C/T	2D	1364	+	NA	NA	NA	NA	NA	NA	T	T	C	C	C	C	C	C	C	C	T	C	C	T	C	C	C	C	C	C	C	C	C	C	C	C	C	C	C	C	C	T	C	C	C	T	C	C	C
Excalibur_rep_c68145_520	C/T	2D	1364	+	NA	NA	NA	NA	NA	NA	T	T	C	C	C	C	C	C	C	C	T	C	C	T	C	C	C	C	C	C	C	C	C	C	C	C	C	C	C	C	C	T	C	C	C	T	C	C	C
Excalibur_rep_c89066_287	C/T	2D	1364	+	NA	NA	NA	NA	NA	NA	T	T	C	C	C	C	C	C	C	C	T	C	C	T	C	C	C	C	C	C	C	C	C	C	C	C	C	C	C	C	C	T	C	C	C	T	C	C	C
GENE-0686_804	C/T	2D	1364	+	NA	NA	NA	NA	NA	NA	T	T	C	C	T	C	C	C	C	C	T	C	C	T	C	C	C	C	C	C	T	C	T	C	C	C	C	C	C	C	C	T	C	C	C	T	C	C	C
GENE-0762_74	A/G	2D	1364	+	NA	NA	NA	NA	NA	NA	G	G	A	A	A	A	A	A	A	A	G	A	A	G	A	A	A	A	A	A	A	A	A	A	A	A	A	A	A	A	A	G	A	A	A	G	A	A	A
IAAV6032	A/G	2D	1364	+	NA	NA	NA	NA	NA	NA	A	A	G	G	G	G	G	G	G	G	A	A	G	A	G	G	G	G	G	G	G	G	G	G	G	G	G	G	G	G	G	A	G	G	G	A	G	G	A
IAAV9128	T/C	2D	1364	+	NA	NA	NA	NA	NA	NA	C	C	T	T	T	T	T	T	T	T	C	C	T	C	T	T	T	T	T	T	T	T	T	T	T	T	T	T	T	T	T	C	T	T	T	C	T	T	C
Kukri_c12693_396	C/T	2D	1364	+	NA	NA	NA	NA	NA	NA	T	T	C	C	C	C	C	C	C	C	T	C	C	T	C	C	C	C	C	C	C	C	C	C	C	C	C	C	C	C	C	T	C	C	C	T	C	C	C
Kukri_c16094_406	C/T	2D	1364	+	NA	NA	NA	NA	NA	NA	T	T	C	C	C	C	C	C	C	C	T	C	C	T	C	C	C	C	C	C	C	C	C	C	C	C	C	C	C	C	C	T	C	C	C	T	C	C	C
Kukri_c16094_496	T/C	2D	1364	+	NA	NA	NA	NA	NA	NA	C	C	T	T	T	T	T	T	T	T	C	T	T	C	T	T	T	T	T	T	T	T	T	T	T	T	T	T	T	T	T	C	T	T	T	C	T	T	T
Kukri_c17_943	A/G	2D	1364	+	NA	NA	NA	NA	NA	NA	G	G	A	A	A	A	A	A	A	A	G	A	A	G	A	A	A	A	A	A	A	A	A	A	A	A	A	A	A	A	A	G	A	A	A	G	A	A	A
Kukri_c38203_354	A/C	2D	1364	+	NA	NA	NA	NA	NA	NA	C	C	A	A	A	A	A	A	A	A	C	A	A	C	A	A	A	A	A	A	A	A	A	A	A	A	A	A	A	A	A	C	A	A	A	C	A	A	A
RFL_Contig2862_1219	A/G	2D	1364	+	NA	NA	NA	NA	NA	NA	G	G	A	A	A	A	A	A	A	A	G	A	A	G	A	A	A	A	A	A	A	A	A	A	A	A	A	A	A	A	A	G	A	A	A	G	A	A	A
RFL_Contig2862_1287	T/C	2D	1364	+	NA	NA	NA	NA	NA	NA	C	C	T	T	T	T	T	T	T	T	C	C	T	C	T	T	T	T	T	T	T	T	T	T	T	T	T	T	T	T	T	C	T	T	T	C	T	T	C
RFL_Contig4583_1909	T/C	2D	1364	+	NA	NA	NA	NA	NA	NA	C	C	T	T	T	T	T	T	T	T	C	T	T	C	T	T	T	T	T	T	T	T	T	T	T	T	T	T	T	T	T	C	T	T	T	C	T	T	T
RM875_c15518_236	C/A	2D	1364	+	NA	NA	NA	NA	NA	NA	A	A	C	C	A	C	C	C	C	C	A	C	C	A	C	C	C	C	C	C	A	C	A	C	C	C	C	C	C	C	C	A	C	C	C	A	C	C	C
RM875_c23614_628	T/C	2D	1364	+	NA	NA	NA	NA	NA	NA	C	C	T	T	T	T	T	T	T	T	C	T	T	C	T	C	T	T	T	T	T	T	T	T	T	T	T	T	T	C	T	C	T	C	T	C	T	T	T
RM875_c23815_545	A/G	2D	1364	+	NA	NA	NA	NA	NA	NA	G	G	A	A	A	A	A	A	A	A	G	A	A	G	A	A	A	A	A	A	A	A	A	A	A	A	A	A	A	A	A	G	A	A	A	G	A	A	A
RM875_c29056_120	A/G	2D	1364	+	NA	NA	NA	NA	NA	NA	G	G	A	A	A	A	A	A	A	A	G	A	A	G	A	A	A	A	A	A	A	A	A	A	A	A	A	A	A	A	A	G	A	A	A	G	A	A	A
RM875_c47965_111	T/G	2D	1364	+	NA	NA	NA	NA	NA	NA	G	G	T	T	T	T	T	T	T	T	G	T	T	G	T	T	T	T	T	T	T	T	T	T	T	T	T	T	T	T	T	N	T	T	T	N	T	T	T
RM875_c4851_1367	T/C	2D	1364	+	NA	NA	NA	NA	NA	NA	C	C	T	T	T	T	T	T	T	T	C	T	T	C	T	T	T	T	T	T	T	T	T	T	T	T	T	T	T	T	T	C	T	T	T	C	T	T	T
RM875_c4851_1600	A/G	2D	1364	+	NA	NA	NA	NA	NA	NA	G	G	A	A	A	A	A	A	A	A	G	G	A	G	A	A	A	A	A	A	A	A	A	A	A	A	A	A	A	A	A	G	A	A	N	G	A	A	G
RM875_c4851_940	T/C	2D	1364	+	NA	NA	NA	NA	NA	NA	C	C	T	T	T	T	T	T	T	T	C	T	T	C	T	T	T	T	T	T	T	T	T	T	T	T	T	T	T	T	T	C	T	T	T	C	T	T	T
RM875_c51691_82	C/T	2D	1364	+	NA	NA	NA	NA	NA	NA	T	T	C	C	C	C	C	C	C	C	T	C	C	T	C	C	C	C	C	C	C	C	C	C	C	C	C	C	C	C	C	T	C	C	C	T	C	C	C
RM875_c5998_1056	C/T	2D	1364	+	NA	NA	NA	NA	NA	NA	T	T	C	C	C	C	C	C	C	C	T	C	C	T	C	C	C	C	C	C	C	C	C	C	C	C	C	C	C	C	C	T	C	C	C	T	C	C	C
RM875_c64504_417	A/G	2D	1364	+	NA	NA	NA	NA	NA	NA	G	G	A	A	A	A	A	A	A	A	G	A	A	G	A	A	A	A	A	A	A	A	A	A	A	A	A	A	A	A	A	N	A	A	A	N	A	A	A
RM875_c67940_296	G/A	2D	1364	+	NA	NA	NA	NA	NA	NA	A	A	G	G	G	G	G	G	G	G	A	G	G	A	G	G	G	G	G	G	G	G	G	G	G	G	G	G	G	G	G	A	G	G	G	A	G	G	G
RM875_c9897_638	G/T	2D	1364	+	NA	NA	NA	NA	NA	NA	G	G	G	G	G	G	G	G	G	G	G	T	G	G	G	G	G	G	G	G	G	G	G	G	G	G	G	G	G	G	G	G	G	G	G	G	G	G	T
RM875_rep_c101664_297	G/A	2D	1364	+	NA	NA	NA	NA	NA	NA	A	A	G	G	G	G	G	G	G	G	A	G	G	A	G	G	G	G	G	G	G	G	G	G	G	G	G	G	G	G	G	A	G	G	G	A	G	G	G
RM875_rep_c77646_102	G/A	2D	1364	+	NA	NA	NA	NA	NA	NA	A	A	G	G	G	G	G	G	G	G	A	G	G	A	G	G	G	G	G	G	G	G	G	G	G	G	G	G	G	G	G	A	G	G	G	A	G	G	G
TA002335-0425	C/T	2D	1364	+	NA	NA	NA	NA	NA	NA	T	T	C	C	C	C	C	C	C	C	T	C	C	T	C	C	C	C	C	C	C	C	C	C	C	C	C	C	C	C	C	T	C	C	C	T	C	C	C
tplb0030l01_1677	T/C	2D	1364	+	NA	NA	NA	NA	NA	NA	C	C	T	T	T	T	T	T	T	T	C	T	T	C	T	T	T	T	T	T	T	T	T	T	T	T	T	T	T	T	T	C	T	T	T	C	T	T	T
tplb0049b24_1152	T/C	2D	1364	+	NA	NA	NA	NA	NA	NA	C	C	T	T	T	T	T	T	T	T	N	T	T	C	T	T	T	T	T	T	T	T	T	T	T	T	T	T	T	T	T	C	T	T	T	C	T	T	T
tplb0060e06_1267	A/G	2D	1364	+	NA	NA	NA	NA	NA	NA	G	G	A	A	A	A	A	A	A	A	G	A	A	G	A	A	A	A	A	A	A	A	A	A	A	A	A	A	A	A	A	G	A	A	A	G	A	A	A
wsnp_Ku_c28820_38731047	A/G	2D	1364	+	NA	NA	NA	NA	NA	NA	G	G	A	A	G	A	A	A	A	A	G	A	A	G	A	A	A	A	A	A	G	A	G	A	A	A	A	A	A	A	A	G	A	A	A	G	A	A	A
BS00067927_51	A/G	2D	1379	+	NA	NA	NA	NA	NA	NA	A	A	A	A	A	A	A	A	A	A	A	A	A	A	N	A	A	N	A	A	A	A	N	A	A	N	A	A	A	A	A	A	A	A	A	A	A	A	G
RM875_c30919_311	G/A	2D	1379	+	NA	NA	NA	NA	NA	NA	A	A	A	A	G	A	G	A	A	A	A	A	G	A	G	A	G	G	A	G	A	A	G	A	A	G	A	A	A	A	A	A	A	A	A	A	A	A	G
RM875_c66820_684	A/G	2D	1379	+	NA	NA	NA	NA	NA	NA	G	G	A	A	A	A	A	A	A	A	G	A	A	G	A	A	A	A	A	A	A	A	A	A	A	A	A	A	A	A	A	G	A	G	A	G	A	A	A
RM875_rep_c114621_200	C/A	2D	1379	+	NA	NA	NA	NA	NA	NA	A	A	A	A	C	A	C	A	A	A	A	A	C	A	C	A	C	C	A	C	A	A	C	A	A	C	A	A	A	A	A	A	A	A	A	A	A	A	C
wsnp_RFL_Contig2104_1368653	T/C	2D	1379	+	NA	NA	NA	NA	NA	NA	C	C	C	C	T	C	T	C	C	C	C	C	T	C	T	C	T	T	C	T	C	C	T	C	C	T	C	C	C	C	C	C	C	C	C	C	C	C	T
Excalibur_c1451_660	G/A	2D	1394	+	NA	NA	NA	NA	NA	NA	A	A	A	G	A	G	A	G	G	G	A	A	A	A	A	G	A	A	A	A	A	G	A	G	G	A	G	G	G	A	G	A	A	G	G	A	G	G	G
Excalibur_c14912_1128	C/T	2D	1402	+	NA	NA	NA	NA	NA	NA	T	T	T	C	T	C	T	C	T	C	T	T	T	T	T	T	T	T	T	T	T	C	T	C	C	T	C	C	T	T	T	T	T	C	C	T	C	C	C
Excalibur_c6681_580	A/G	2D	1412	+	NA	NA	NA	NA	NA	NA	G	A	A	A	A	A	A	A	A	A	A	A	A	G	A	G	A	A	A	A	A	G	A	A	A	A	A	A	A	A	A	A	A	G	A	A	A	A	G
BS00094057_51	A/C	3A	16	+	NA	NA	NA	NA	NA	NA	A	A	C	A	A	A	A	A	A	A	A	A	A	A	A	A	C	C	A	C	A	A	A	A	C	A	A	A	A	A	A	A	A	A	A	A	A	A	A
BS00084348_51	A/G	3A	23	+	NA	NA	NA	NA	NA	NA	A	A	A	A	A	A	A	A	A	A	A	G	A	A	G	A	A	A	A	A	A	A	A	A	A	A	A	A	G	A	A	A	A	A	A	A	G	A	G
Ex_c17993_470	T/C	3A	23	+	NA	NA	NA	NA	NA	NA	T	T	T	T	T	T	T	T	T	T	T	T	T	C	T	T	T	T	T	T	T	T	T	T	T	T	T	T	T	C	T	T	T	T	T	T	T	T	T
Excalibur_c19658_82	C/T	3A	23	+	NA	NA	NA	NA	NA	NA	T	T	C	T	T	T	T	T	T	T	T	T	T	C	T	T	C	C	T	C	T	T	T	T	C	T	T	T	T	C	T	T	T	T	T	N	T	T	T
Kukri_c1568_889	A/G	3A	23	+	NA	NA	NA	NA	NA	NA	A	A	A	A	A	A	A	A	A	A	A	G	A	A	G	A	A	A	A	A	A	A	A	A	A	A	A	A	G	A	A	A	A	A	A	A	G	A	G
Kukri_rep_c89183_282	G/A	3A	23	+	NA	NA	NA	NA	NA	NA	A	A	G	A	A	A	A	A	G	A	A	A	A	G	A	G	G	G	A	G	A	A	A	A	G	A	A	A	A	G	A	A	A	A	A	N	A	A	A
RM875_c7060_67	G/A	3A	23	+	NA	NA	NA	NA	NA	NA	A	A	G	A	A	A	A	A	A	A	A	A	A	G	A	A	G	G	A	G	A	A	A	A	G	A	A	A	A	G	A	A	A	A	A	N	A	A	A
TA003589-0518	A/G	3A	23	+	NA	NA	NA	NA	NA	NA	G	G	A	G	G	G	A	G	A	G	G	G	A	A	G	A	A	A	G	A	A	A	G	G	A	A	A	G	G	A	G	G	A	A	A	N	G	G	G
tplb0053a24_2232	G/A	3A	23	+	NA	NA	NA	NA	NA	NA	A	A	G	A	A	A	A	A	A	A	A	A	A	G	A	A	G	G	A	G	A	A	A	A	G	A	A	A	A	G	A	A	A	A	A	A	A	A	A
BS00066230_51	G/A	3A	32	+	NA	NA	NA	NA	NA	NA	G	G	G	A	A	A	G	A	G	A	G	G	G	G	A	G	G	G	G	G	G	G	A	A	G	G	G	A	A	G	G	G	G	G	G	G	A	A	A
Excalibur_c12875_864	G/A	3A	32	+	NA	NA	NA	NA	NA	NA	G	G	G	A	A	A	G	A	G	A	G	G	G	G	A	G	G	G	G	G	G	G	A	A	G	G	G	A	A	G	G	G	G	G	G	G	A	A	A
Excalibur_c60530_113	C/A	3A	32	+	NA	NA	NA	NA	NA	NA	C	C	C	A	A	A	A	A	C	A	C	A	A	C	A	C	C	C	C	C	A	A	A	A	C	A	A	A	A	C	C	C	A	A	A	C	A	A	A
Kukri_rep_c69028_1398	A/G	3A	32	+	NA	NA	NA	NA	NA	NA	G	G	A	G	G	G	A	G	A	G	G	G	A	A	G	A	A	A	G	A	A	A	G	G	A	A	A	G	G	A	G	G	A	A	A	N	G	G	G
wsnp_BF293133A_Ta_2_2	C/T	3A	32	+	NA	NA	NA	NA	NA	NA	T	T	C	T	T	T	C	T	T	T	T	T	C	C	T	T	C	C	T	C	C	C	T	T	C	C	C	T	T	C	T	T	C	C	C	T	T	T	T
wsnp_Ex_rep_c67635_66292308	A/G	3A	32	+	NA	NA	NA	NA	NA	NA	A	A	A	G	G	G	A	G	A	G	A	A	A	A	G	A	A	A	A	A	A	A	G	G	A	A	A	G	G	A	A	A	A	A	A	A	G	G	G
BS00073062_51	G/A	3A	58	+	NA	NA	NA	NA	NA	NA	G	G	G	G	G	G	G	G	G	G	G	G	G	A	G	G	G	G	G	G	G	G	G	G	A	G	G	G	G	A	G	G	G	G	G	G	G	G	G
BobWhite_c17021_297	A/G	3A	58	+	NA	NA	NA	NA	NA	NA	A	G	A	A	A	A	G	A	A	A	G	A	G	G	A	A	A	A	A	A	A	A	A	A	G	G	G	A	A	G	G	G	G	G	A	G	A	A	A
Excalibur_c10383_432	A/G	3A	58	+	NA	NA	NA	NA	NA	NA	A	G	A	A	A	A	G	A	A	A	G	A	G	G	A	A	A	A	A	A	A	A	A	A	G	G	G	A	A	G	G	G	G	G	A	N	A	A	G
Excalibur_c62042_175	G/T	3A	58	+	NA	NA	NA	NA	NA	NA	T	G	G	G	G	G	G	G	T	G	G	G	G	G	T	T	G	G	T	G	T	T	G	T	G	G	G	G	T	G	G	G	G	G	T	G	T	G	G
Excalibur_c74666_291	T/C	3A	58	+	NA	NA	NA	NA	NA	NA	T	C	T	T	T	T	C	T	T	T	C	T	C	C	T	T	T	T	T	T	T	T	T	T	C	C	C	T	T	C	C	C	C	C	T	C	T	T	T
IAAV1155	G/A	3A	58	+	NA	NA	NA	NA	NA	NA	G	A	G	G	G	G	A	G	G	G	A	G	A	A	G	G	G	G	G	G	G	G	G	G	A	A	A	G	G	A	A	A	A	A	G	N	G	G	A
Ku_c17560_146	G/T	3A	58	+	NA	NA	NA	NA	NA	NA	G	G	G	G	G	G	G	G	G	G	G	G	G	T	G	G	G	G	G	G	G	G	G	G	T	G	G	G	G	T	G	G	G	G	G	N	G	G	G
Kukri_rep_c101735_236	T/C	3A	58	+	NA	NA	NA	NA	NA	NA	T	C	T	T	T	T	T	T	T	T	C	T	T	C	T	T	T	T	T	T	T	T	T	T	C	T	T	T	T	C	C	C	T	T	T	N	T	T	T
Kukri_rep_c96809_352	A/C	3A	58	+	NA	NA	NA	NA	NA	NA	A	A	A	A	A	A	A	A	A	A	A	A	A	C	A	A	A	A	A	A	A	A	A	A	C	A	A	A	A	C	A	A	A	A	A	A	A	A	A
Kukri_s117068_130	C/T	3A	58	+	NA	NA	NA	NA	NA	NA	C	T	C	C	C	C	C	C	C	C	T	C	C	T	C	C	C	C	C	C	C	C	C	C	T	C	C	C	C	T	T	T	C	C	C	T	C	C	C
Kukri_s117068_198	G/A	3A	58	+	NA	NA	NA	NA	NA	NA	G	A	G	G	G	G	G	G	G	G	A	G	N	A	G	G	G	G	G	G	G	G	G	G	A	G	G	G	G	A	A	A	G	G	G	N	G	G	G
RM875_c20134_535	G/A	3A	58	+	NA	NA	NA	NA	NA	NA	G	A	G	G	G	G	A	G	G	G	A	G	A	A	G	G	G	G	G	G	G	G	G	G	A	A	A	G	G	A	A	A	A	A	G	A	G	G	A
RM875_c82493_67	C/T	3A	58	+	NA	NA	NA	NA	NA	NA	C	C	C	T	T	T	C	T	C	T	C	C	C	C	C	C	C	C	C	C	T	T	T	C	C	C	C	T	C	C	C	C	C	C	T	C	C	T	C
wsnp_Ex_c22683_31887799	T/C	3A	58	+	NA	NA	NA	NA	NA	NA	T	C	T	T	T	T	C	T	T	T	C	T	C	C	T	T	T	T	T	T	T	T	T	T	C	C	C	T	T	C	C	C	C	C	T	C	T	T	T
wsnp_Ex_c2573_4788116	G/A	3A	58	+	NA	NA	NA	NA	NA	NA	G	G	G	G	G	G	G	G	G	G	G	G	G	A	G	G	G	G	G	G	G	G	G	G	A	G	G	G	G	A	G	G	G	G	G	G	G	G	G
wsnp_Ku_c10362_17156084	G/A	3A	58	+	NA	NA	NA	NA	NA	NA	A	G	A	G	G	G	A	G	G	G	G	G	A	G	A	G	A	A	A	A	G	G	G	G	G	A	A	G	A	G	G	G	A	A	G	G	A	G	A
Ra_c6118_350	G/A	3A	89	+	NA	NA	NA	NA	NA	NA	G	G	A	G	G	G	G	G	G	G	G	A	G	G	G	G	A	A	G	A	G	G	G	G	G	A	G	G	G	A	G	G	G	A	G	G	G	G	G
TA001885-0568	A/G	3A	120	+	NA	NA	NA	NA	NA	NA	G	G	A	G	G	G	A	G	G	G	G	A	G	G	A	A	A	A	G	G	G	G	G	G	G	G	A	G	G	A	G	G	A	G	G	G	G	G	A
Tdurum_contig52302_649	G/T	3A	120	+	NA	NA	NA	NA	NA	NA	T	T	G	T	T	T	G	T	T	T	T	G	T	T	G	T	G	G	T	T	T	T	T	T	T	T	G	T	T	G	T	T	G	T	T	T	T	T	G
wsnp_JD_c2722_3653988	C/T	3A	120	+	NA	NA	NA	NA	NA	NA	T	T	C	T	T	T	C	T	T	T	T	C	T	T	C	T	C	C	T	T	T	T	T	T	T	T	C	T	T	C	T	T	C	T	T	T	T	T	C
Excalibur_c4548_2505	G/A	3A	174	+	NA	NA	NA	NA	NA	NA	G	G	G	G	G	G	G	G	G	G	G	A	G	G	G	G	G	G	A	G	G	G	G	G	G	G	G	G	G	A	G	G	G	G	G	G	G	G	G
Excalibur_c4548_2697	T/G	3A	174	+	NA	NA	NA	NA	NA	NA	T	T	T	T	T	T	T	T	T	T	T	G	T	T	T	T	T	T	G	T	T	T	T	T	T	T	T	T	T	G	T	T	T	T	T	T	T	T	T
wsnp_Ex_c4548_8166555	C/T	3A	174	+	NA	NA	NA	NA	NA	NA	C	C	C	C	C	C	C	C	C	C	C	T	C	C	C	C	C	C	T	C	C	C	C	C	C	C	C	C	C	T	C	C	C	C	C	C	C	C	C
wsnp_Ra_c9738_16174002	C/T	3A	174	+	NA	NA	NA	NA	NA	NA	C	C	C	C	C	C	C	C	C	C	C	T	C	C	C	C	C	C	T	C	C	C	C	C	C	C	C	C	C	T	C	C	C	C	C	C	C	C	C
BS00049032_51	C/T	3A	197	+	NA	NA	NA	NA	NA	NA	T	C	T	T	T	T	T	T	C	T	C	T	T	T	T	C	T	T	T	T	T	T	T	C	C	C	T	T	T	C	C	C	T	C	T	C	T	T	T
BS00057445_51	T/C	3A	197	+	NA	NA	NA	NA	NA	NA	T	T	C	C	C	T	C	C	C	C	C	T	C	T	T	C	C	C	C	C	C	T	C	T	T	C	C	C	T	C	C	T	C	C	T	N	T	C	T
CAP8_c665_242	T/C	3A	197	+	NA	NA	NA	NA	NA	NA	T	C	T	T	T	T	T	T	C	T	C	T	T	T	T	C	T	T	T	T	T	T	T	T	C	T	T	T	T	C	C	C	T	T	T	C	T	T	T
RFL_Contig1896_1236	C/T	3A	197	+	NA	NA	NA	NA	NA	NA	C	T	T	T	T	T	T	T	C	T	C	T	T	C	T	C	T	T	T	T	T	C	T	C	T	T	T	T	C	T	C	T	T	T	T	N	C	T	T
wsnp_Ex_c8240_13914674	C/T	3A	197	+	NA	NA	NA	NA	NA	NA	T	C	T	T	T	T	C	T	C	T	C	T	C	T	T	C	T	T	C	T	T	T	T	T	T	C	T	T	T	C	C	C	T	C	T	C	T	T	T
wsnp_Ex_c8409_14170476	C/T	3A	197	+	NA	NA	NA	NA	NA	NA	C	T	C	C	C	C	C	C	T	C	T	C	C	C	C	T	C	C	C	C	C	C	C	C	T	C	C	C	C	T	T	T	C	C	C	T	C	C	C
RM875_c4952_719	G/T	3A	204	+	NA	NA	NA	NA	NA	NA	G	T	G	G	G	G	T	G	G	G	G	G	T	G	G	G	G	G	T	G	G	G	G	G	G	G	G	G	G	G	G	T	G	G	G	T	G	G	G
BS00025191_51	T/G	3A	313	+	NA	NA	NA	NA	NA	NA	T	T	T	G	T	G	T	G	T	G	T	T	T	T	T	T	T	T	T	T	T	T	T	G	T	T	T	T	T	T	T	T	T	G	T	T	T	G	T
BS00048757_51	C/A	3A	321	+	NA	NA	NA	NA	NA	NA	A	A	A	A	C	A	C	A	C	A	C	C	C	A	C	C	A	A	C	C	C	A	C	A	A	C	C	C	A	C	C	A	A	A	C	A	A	A	C
BS00065956_51	A/G	3A	321	+	NA	NA	NA	NA	NA	NA	G	G	G	G	A	G	A	G	A	G	A	A	A	G	A	A	G	G	A	A	A	G	A	G	G	A	A	A	G	A	A	G	G	G	A	G	G	G	A
Excalibur_c25239_283	G/A	3A	321	+	NA	NA	NA	NA	NA	NA	A	A	A	A	G	A	G	A	G	A	G	G	G	A	G	G	A	A	G	G	G	A	G	A	A	G	G	G	A	G	G	A	A	A	G	N	A	A	G
IAAV5729	C/T	3A	321	+	NA	NA	NA	NA	NA	NA	T	T	T	T	C	T	C	T	T	T	C	T	C	T	C	C	T	T	C	C	C	T	C	T	T	C	C	C	T	C	C	T	T	T	C	T	T	T	C
BS00022586_51	G/A	3A	383	+	NA	NA	NA	NA	NA	NA	A	G	G	G	G	G	G	G	A	G	G	G	G	A	G	G	G	G	G	G	G	G	G	G	G	G	G	G	G	G	G	G	G	G	G	G	G	G	G
RM875_c46323_1996	T/C	3A	383	+	NA	NA	NA	NA	NA	NA	C	T	T	T	T	T	T	T	C	T	T	T	T	C	T	T	T	T	T	T	T	T	T	T	T	T	T	T	T	T	T	T	T	T	T	T	T	T	T
Tdurum_contig91865_242	T/C	3A	383	+	NA	NA	NA	NA	NA	NA	T	T	T	T	T	T	T	T	T	T	T	T	T	T	T	T	T	T	T	T	T	T	T	T	T	T	T	T	T	T	T	T	T	T	T	T	T	T	T
Excalibur_c49977_170	G/A	3A	407	+	NA	NA	NA	NA	NA	NA	G	G	G	G	G	G	G	G	A	G	G	G	G	G	G	G	G	G	A	G	G	A	G	G	G	G	A	G	G	G	G	G	A	G	G	N	G	G	G
Excalibur_c16197_748	A/G	3A	423	+	NA	NA	NA	NA	NA	NA	G	A	A	A	A	A	A	A	A	A	A	A	A	G	A	A	A	A	A	A	A	A	A	A	A	A	G	A	A	A	A	A	A	A	A	N	A	A	A
Excalibur_rep_c101767_219	C/T	3A	423	+	NA	NA	NA	NA	NA	NA	T	C	C	C	C	C	C	C	C	C	C	C	C	T	C	C	C	C	C	C	C	C	C	C	C	C	C	C	C	C	C	C	C	C	C	N	C	C	C
RM875_rep_c109701_76	C/T	3A	423	+	NA	NA	NA	NA	NA	NA	T	C	C	C	C	C	C	C	C	C	C	C	C	T	C	C	C	C	C	C	C	C	C	C	C	C	C	C	C	C	C	C	C	C	C	C	C	C	C
BS00007502_51	G/A	3A	447	+	NA	NA	NA	NA	NA	NA	G	A	A	A	A	A	A	A	A	A	A	G	G	G	G	G	A	A	A	A	A	A	A	G	A	A	A	A	G	G	A	A	A	A	A	A	A	A	G
BS00032524_51	C/T	3A	447	+	NA	NA	NA	NA	NA	NA	C	T	T	T	T	T	T	T	T	T	T	C	C	C	C	C	T	T	T	T	T	T	T	T	T	T	T	T	C	C	T	T	T	T	T	N	T	T	C
BS00094366_51	T/C	3A	447	+	NA	NA	NA	NA	NA	NA	C	C	C	C	C	C	C	C	C	C	C	T	T	C	T	T	C	C	C	C	C	C	C	C	C	C	C	C	T	T	C	C	C	C	C	C	C	C	T
Excalibur_c10079_1585	C/T	3A	447	+	NA	NA	NA	NA	NA	NA	T	T	T	T	T	T	T	T	T	T	T	C	C	T	C	C	T	T	T	T	T	T	T	T	T	T	T	T	C	C	T	T	T	T	T	N	T	T	C
Excalibur_c9000_209	G/T	3A	447	+	NA	NA	NA	NA	NA	NA	T	G	G	G	G	G	G	G	T	G	G	G	G	T	G	G	G	G	T	G	G	G	G	T	G	G	T	G	G	G	G	G	G	G	G	N	G	G	G
GENE-1674_631	C/T	3A	447	+	NA	NA	NA	NA	NA	NA	T	C	C	C	C	C	C	C	T	C	C	C	C	T	C	C	C	C	T	C	C	C	C	C	C	C	T	C	C	C	C	C	C	C	C	N	C	C	C
IAAV2646	C/T	3A	447	+	NA	NA	NA	NA	NA	NA	T	T	T	T	T	T	T	T	T	T	T	C	C	T	C	C	T	T	T	T	T	T	T	T	T	T	T	T	C	C	T	T	T	T	T	T	T	T	C
JG_c3077_225	G/A	3A	447	+	NA	NA	NA	NA	NA	NA	A	G	G	G	G	G	G	G	A	G	G	G	G	A	G	G	G	G	A	G	G	G	G	A	G	G	A	G	G	G	G	G	G	G	G	G	G	G	G
Kukri_c34845_242	A/G	3A	447	+	NA	NA	NA	NA	NA	NA	G	A	A	A	A	A	A	A	A	A	A	A	A	G	A	A	A	A	A	A	A	A	A	A	A	A	G	A	A	A	A	A	A	A	A	A	A	A	A
Kukri_c62467_362	T/C	3A	447	+	NA	NA	NA	NA	NA	NA	C	T	T	T	T	T	T	T	C	T	T	T	T	C	T	T	T	T	C	T	T	T	T	T	T	T	C	T	T	T	T	T	T	T	T	T	T	T	T
RM875_c10286_1247	T/G	3A	447	+	NA	NA	NA	NA	NA	NA	G	T	T	T	T	T	T	T	G	T	T	T	T	G	T	T	T	T	G	T	T	T	T	G	T	T	G	T	T	T	T	T	T	T	T	N	T	T	T
RM875_c2464_274	G/A	3A	447	+	NA	NA	NA	NA	NA	NA	G	A	A	A	A	A	A	A	A	A	A	G	G	G	G	G	A	A	A	A	A	A	A	G	A	A	A	A	G	G	A	A	A	A	A	N	A	A	G
RM875_c45016_79	C/T	3A	447	+	NA	NA	NA	NA	NA	NA	T	C	C	C	C	C	C	C	T	C	C	C	C	T	C	C	C	C	T	C	C	C	C	C	C	C	T	C	C	C	C	C	C	C	C	N	C	C	C
Tdurum_contig86206_149	C/A	3A	447	+	NA	NA	NA	NA	NA	NA	C	A	A	A	A	A	A	A	A	A	A	C	C	C	C	C	A	A	A	A	A	A	A	C	A	A	A	A	C	C	A	A	A	A	A	A	A	A	C
BS00034334_51	C/A	3A	486	+	NA	NA	NA	NA	NA	NA	C	A	A	C	A	C	A	C	C	C	A	C	C	C	C	C	A	A	A	A	A	A	A	A	A	C	C	A	C	C	A	A	C	C	C	A	A	C	C
Excalibur_rep_c102974_175	A/G	3A	486	+	NA	NA	NA	NA	NA	NA	G	A	A	G	A	G	A	G	G	G	A	G	G	G	G	N	A	A	A	A	A	A	A	A	A	N	N	A	N	N	A	A	N	N	G	A	A	N	G
Excalibur_s113043_59	A/G	3A	486	+	NA	NA	NA	NA	NA	NA	A	G	G	A	G	A	G	A	A	A	G	A	A	A	A	A	G	G	G	G	G	G	G	G	G	A	A	G	A	A	G	G	A	A	A	G	G	A	A
wsnp_Ex_rep_c102478_87635370	A/C	3A	486	+	NA	NA	NA	NA	NA	NA	A	A	C	A	A	A	C	A	A	A	A	A	A	A	A	A	C	C	C	C	C	C	A	A	C	A	C	A	A	A	A	A	A	A	A	A	C	A	A
wsnp_Ku_c11052_18135847	G/T	3A	486	+	NA	NA	NA	NA	NA	NA	G	T	T	G	T	G	T	G	G	G	T	G	G	G	G	G	T	T	T	T	T	T	T	G	T	G	G	T	G	G	T	G	G	G	G	N	T	G	G
Kukri_rep_c102953_304	G/A	3A	502	+	NA	NA	NA	NA	NA	NA	G	G	G	G	G	G	G	G	G	G	G	A	G	A	A	A	G	G	G	G	G	G	G	G	G	G	G	G	G	G	G	G	G	G	G	G	G	G	A
wsnp_Ku_c40218_48484410	C/T	3A	510	+	NA	NA	NA	NA	NA	NA	T	C	C	C	C	C	T	C	C	C	C	C	C	C	C	T	T	T	T	T	T	T	C	T	T	C	C	C	C	C	C	T	C	C	C	C	T	C	C
wsnp_Ra_c16278_24893033	T/C	3A	510	+	NA	NA	NA	NA	NA	NA	C	T	T	T	T	T	C	T	T	T	T	T	T	T	T	C	C	C	C	C	C	C	T	C	C	T	T	T	T	T	T	C	T	T	T	T	C	T	T
BS00067216_51	T/C	3A	518	+	NA	NA	NA	NA	NA	NA	T	T	T	T	T	T	T	T	T	T	T	T	T	T	C	T	T	T	T	T	T	T	T	T	T	T	T	T	T	T	T	T	T	T	T	T	T	T	C
CAP8_c359_95	T/C	3A	518	+	NA	NA	NA	NA	NA	NA	T	T	T	T	T	T	T	T	T	T	T	T	T	T	C	T	T	T	T	T	T	T	T	T	T	T	T	T	T	T	T	T	T	T	T	T	T	T	C
Excalibur_c41477_1272	G/A	3A	518	+	NA	NA	NA	NA	NA	NA	G	G	G	G	G	G	G	G	G	G	G	G	G	G	A	G	G	G	G	G	G	G	G	G	G	G	G	G	G	G	G	G	G	G	G	N	G	G	A
Excalibur_rep_c103091_266	T/C	3A	518	+	NA	NA	NA	NA	NA	NA	C	T	T	T	T	T	C	T	T	T	T	T	T	T	T	C	C	C	C	C	C	C	T	T	C	T	T	T	T	T	T	T	T	T	T	T	C	T	T
wsnp_Ex_c1141_2191485	A/G	3A	525	+	NA	NA	NA	NA	NA	NA	A	A	A	A	A	A	G	A	A	A	A	A	A	A	A	A	G	G	G	G	G	A	A	A	A	A	A	A	A	A	A	A	A	A	A	A	G	A	A
BS00047836_51	A/C	3A	544	+	NA	NA	NA	NA	NA	NA	A	A	A	A	A	C	A	A	A	A	A	C	A	A	C	A	A	A	A	A	A	A	A	A	A	A	A	A	A	A	A	A	A	A	C	A	A	A	C
BS00066475_51	G/A	3A	560	+	NA	NA	NA	NA	NA	NA	A	A	G	G	G	G	G	G	G	G	A	G	G	G	G	A	G	G	G	G	A	A	G	G	A	G	G	G	G	G	G	A	G	G	G	A	A	G	G
BS00030876_51	G/A	3A	568	+	NA	NA	NA	NA	NA	NA	G	G	G	G	G	A	G	G	G	G	G	A	G	G	A	G	A	A	G	G	G	G	G	G	G	G	A	G	G	A	G	G	G	G	A	N	G	G	A
BS00033658_51	T/C	3A	568	+	NA	NA	NA	NA	NA	NA	T	T	T	T	T	T	T	T	T	T	T	T	T	T	T	T	T	T	T	T	T	T	T	T	T	T	T	T	T	T	T	T	T	T	T	T	T	T	C
BS00037400_51	G/A	3A	568	+	NA	NA	NA	NA	NA	NA	G	A	G	G	G	G	G	G	G	G	A	G	G	G	G	G	A	A	G	A	G	G	G	G	G	G	A	G	G	A	G	A	G	G	G	A	G	G	G
BS00089400_51	A/G	3A	568	+	NA	NA	NA	NA	NA	NA	A	G	A	A	A	A	A	A	A	A	G	A	A	A	A	A	G	G	A	G	A	A	A	A	A	A	G	A	A	G	A	G	A	A	A	G	A	A	A
BobWhite_c35303_192	T/C	3A	568	+	NA	NA	NA	NA	NA	NA	T	T	T	T	T	C	T	T	T	T	T	C	T	T	C	T	C	C	T	T	T	T	T	T	T	T	C	T	T	C	T	T	T	T	C	N	T	T	C
Excalibur_c9811_131	A/G	3A	568	+	NA	NA	NA	NA	NA	NA	A	A	A	A	A	G	A	A	A	A	A	G	A	A	G	A	G	G	A	A	A	A	A	A	A	A	G	A	A	G	A	A	A	A	G	A	A	A	G
IAAV6974	G/T	3A	568	+	NA	NA	NA	NA	NA	NA	G	G	G	G	G	G	T	G	G	G	G	T	G	T	G	G	T	T	T	G	T	G	G	T	G	G	T	G	G	T	G	T	G	G	G	G	G	G	G
Kukri_c10977_990	A/G	3A	568	+	NA	NA	NA	NA	NA	NA	A	A	A	A	A	A	A	A	A	A	A	N	A	N	A	A	N	G	A	A	A	A	A	A	A	A	G	A	A	G	A	A	A	A	A	A	A	A	A
Kukri_c17313_667	A/G	3A	568	+	NA	NA	NA	NA	NA	NA	A	A	A	A	A	A	A	A	A	A	A	A	A	A	A	A	G	G	A	G	A	A	A	A	A	A	G	A	A	G	A	A	A	A	A	A	A	A	A
Kukri_c51247_322	C/T	3A	568	+	NA	NA	NA	NA	NA	NA	C	C	C	C	C	T	C	C	C	C	C	T	C	C	T	C	T	T	C	C	C	C	C	T	C	C	T	C	C	T	C	C	C	C	T	N	C	C	T
Kukri_rep_c114028_94	A/G	3A	568	+	NA	NA	NA	NA	NA	NA	A	A	A	A	A	A	A	A	A	A	A	G	A	A	A	A	G	G	A	G	A	A	A	A	A	A	G	A	A	G	A	A	A	A	A	N	A	A	A
Tdurum_contig57753_138	G/A	3A	568	+	NA	NA	NA	NA	NA	NA	G	A	G	G	G	G	G	G	G	G	A	G	G	G	G	G	A	A	G	A	G	G	G	G	G	G	A	G	G	A	G	A	G	G	G	A	G	G	G
Tdurum_contig62502_90	A/G	3A	568	+	NA	NA	NA	NA	NA	NA	A	G	A	A	A	A	A	A	A	A	G	A	A	A	A	A	G	G	A	G	A	A	A	A	A	A	G	A	A	G	A	G	A	A	A	G	A	A	A
Tdurum_contig697_73	A/G	3A	568	+	NA	NA	NA	NA	NA	NA	A	G	A	A	A	A	A	A	A	A	G	A	A	A	A	A	G	G	A	G	A	A	A	A	A	A	G	A	A	G	A	G	A	A	A	G	A	A	A
wsnp_Ex_c6217_10848574	T/C	3A	568	+	NA	NA	NA	NA	NA	NA	T	T	T	T	T	T	T	T	T	T	T	T	T	T	T	T	C	C	T	C	T	T	T	T	T	T	C	T	T	C	T	T	T	T	T	T	T	T	T
wsnp_Ex_rep_c67727_66398596	T/G	3A	568	+	NA	NA	NA	NA	NA	NA	T	T	T	T	T	T	G	T	T	T	T	G	T	G	T	T	G	G	G	T	G	T	T	G	T	T	G	T	T	G	T	G	T	T	T	N	T	T	T
wsnp_JG_c2509_1153697	A/G	3A	568	+	NA	NA	NA	NA	NA	NA	A	A	A	A	A	G	A	A	A	A	A	G	A	A	G	A	G	G	A	A	A	A	A	G	A	A	G	A	A	G	A	A	A	A	G	N	A	A	G
wsnp_Ku_c44089_51445136	C/T	3A	568	+	NA	NA	NA	NA	NA	NA	T	T	T	T	T	T	C	T	T	T	T	T	T	T	T	T	C	C	N	C	C	T	T	C	T	T	C	T	T	C	T	T	T	T	T	N	T	T	T
wsnp_RFL_Contig3866_4228783	T/G	3A	568	+	NA	NA	NA	NA	NA	NA	T	T	T	T	T	T	G	T	T	T	T	G	T	T	T	T	G	G	G	G	G	T	T	G	T	T	G	T	T	G	T	T	T	T	T	N	T	T	T
wsnp_Ra_c16846_25598885	C/T	3A	568	+	NA	NA	NA	NA	NA	NA	C	C	C	C	C	T	C	C	C	C	C	T	C	C	T	C	T	T	C	C	C	C	C	C	C	C	T	C	C	T	C	C	C	C	T	C	C	C	T
Excalibur_c52446_519	T/C	3A	590	+	NA	NA	NA	NA	NA	NA	C	C	C	C	C	C	C	C	C	C	C	C	C	C	C	T	T	T	C	C	C	T	C	T	C	C	T	C	C	C	C	C	C	C	C	C	T	C	C
Excalibur_c91154_175	A/C	3A	590	+	NA	NA	NA	NA	NA	NA	A	A	A	A	A	A	A	A	A	A	A	A	A	A	A	A	A	A	C	A	A	A	A	C	A	A	A	A	A	A	A	A	A	A	A	N	A	A	A
Tdurum_contig22253_104	T/C	3A	590	+	NA	NA	NA	NA	NA	NA	T	C	T	T	T	T	T	T	T	T	C	T	T	N	T	T	T	T	N	T	C	T	T	C	T	T	T	T	T	T	T	N	T	T	T	C	T	T	T
wsnp_Ex_c14681_22747500	G/T	3A	590	+	NA	NA	NA	NA	NA	NA	T	G	T	T	T	G	T	T	T	T	G	T	T	G	G	T	G	G	T	T	G	T	T	T	T	T	G	T	T	T	T	G	T	T	G	N	T	T	G
wsnp_Ex_c15269_23492289	C/A	3A	590	+	NA	NA	NA	NA	NA	NA	C	C	C	C	C	A	C	C	C	C	C	C	C	C	A	C	A	A	C	C	C	C	C	C	C	A	A	C	C	C	C	C	C	C	A	C	C	C	A
wsnp_Ex_c2331_4369782	T/C	3A	590	+	NA	NA	NA	NA	NA	NA	T	C	T	T	T	C	T	T	T	T	C	T	T	T	C	C	T	T	C	T	C	C	T	T	C	C	T	T	T	T	T	C	T	T	C	C	C	T	C
wsnp_Ex_c3478_6369892	A/G	3A	590	+	NA	NA	NA	NA	NA	NA	A	A	G	G	G	A	G	G	G	G	A	G	G	A	A	A	A	A	A	G	A	A	G	A	A	G	A	G	G	A	G	A	G	G	A	A	A	G	A
wsnp_JD_c11273_11770307	G/T	3A	590	+	NA	NA	NA	NA	NA	NA	T	G	T	T	T	G	T	T	T	T	G	T	T	G	G	T	N	G	T	T	G	T	T	T	T	T	G	T	T	T	T	N	T	T	G	G	T	T	G
wsnp_Ku_c3343_6206887	A/G	3A	590	+	NA	NA	NA	NA	NA	NA	A	G	A	A	A	A	A	A	A	A	G	A	A	G	A	A	A	A	A	A	G	A	A	A	A	A	A	A	A	G	A	G	A	A	A	G	A	A	A
wsnp_RFL_Contig3396_3515504	A/C	3A	590	+	NA	NA	NA	NA	NA	NA	C	C	C	C	C	C	C	C	C	C	C	C	C	C	C	A	A	A	C	C	C	A	C	A	C	C	A	C	C	C	C	C	C	C	C	C	A	C	C
BS00064039_51	C/T	3A	598	+	NA	NA	NA	NA	NA	NA	C	T	C	C	C	C	C	C	C	C	T	C	C	C	C	C	C	C	T	C	T	C	C	T	T	C	C	C	C	C	C	T	C	C	C	T	C	C	C
Excalibur_c18089_1116	G/A	3A	598	+	NA	NA	NA	NA	NA	NA	A	G	A	A	A	G	A	A	A	A	G	A	A	A	G	G	A	A	G	A	G	G	A	A	G	G	A	A	A	A	A	G	A	A	G	G	G	A	G
Kukri_rep_c87640_135	G/T	3A	598	+	NA	NA	NA	NA	NA	NA	G	T	G	G	G	G	G	G	G	G	T	G	G	G	G	G	G	G	T	G	T	G	G	T	T	G	G	G	G	G	G	T	G	G	G	T	G	G	G
RM875_rep_c117959_132	C/A	3A	598	+	NA	NA	NA	NA	NA	NA	A	C	A	A	A	C	A	A	A	A	C	A	A	A	C	C	A	A	C	A	C	C	A	C	C	C	A	A	A	C	A	C	A	A	C	N	C	A	C
wsnp_Ex_c763_1503467	C/T	3A	598	+	NA	NA	NA	NA	NA	NA	C	T	C	C	C	T	C	C	C	C	T	N	C	C	T	T	C	C	T	C	T	T	C	C	T	T	C	C	C	C	C	T	C	C	T	T	T	C	T
BS00022882_51	T/C	3A	606	+	NA	NA	NA	NA	NA	NA	T	C	T	T	T	T	T	T	T	T	C	T	T	T	T	T	T	T	C	T	C	T	T	T	C	T	T	T	T	T	T	C	T	T	T	C	T	T	T
BS00048031_51	A/C	3A	606	+	NA	NA	NA	NA	NA	NA	C	C	C	C	C	C	C	C	C	C	C	C	C	C	C	A	A	A	C	C	C	A	C	A	C	C	A	C	C	C	C	C	C	C	C	C	A	C	C
BobWhite_c18408_199	C/T	3A	606	+	NA	NA	NA	NA	NA	NA	T	T	T	T	T	T	T	T	T	T	T	T	T	T	T	C	C	C	T	T	T	C	T	C	T	T	C	T	T	T	T	T	T	T	T	T	C	T	T
BobWhite_c26893_161	C/T	3A	606	+	NA	NA	NA	NA	NA	NA	C	T	C	C	C	C	C	C	C	C	T	C	C	T	C	C	C	C	C	C	T	C	C	C	C	C	C	C	C	T	C	T	C	C	C	T	C	C	C
BobWhite_c30232_154	G/A	3A	606	+	NA	NA	NA	NA	NA	NA	G	A	G	G	G	G	G	G	G	G	A	G	G	G	G	G	G	G	A	G	A	G	G	G	A	G	G	G	G	G	G	A	G	G	G	N	G	G	G
BobWhite_c9468_453	G/A	3A	606	+	NA	NA	NA	NA	NA	NA	G	G	G	G	G	G	G	G	G	G	G	G	G	G	G	G	G	G	G	G	G	G	G	G	G	G	G	G	G	G	G	G	G	G	G	G	G	G	G
BobWhite_s65081_93	A/G	3A	606	+	NA	NA	NA	NA	NA	NA	G	A	G	G	G	G	G	G	G	G	A	G	G	A	G	G	G	G	A	G	A	G	G	G	A	G	G	G	G	A	G	A	G	G	G	A	G	G	G
CAP8_c4697_108	C/T	3A	606	+	NA	NA	NA	NA	NA	NA	C	T	C	C	C	C	C	C	C	C	T	C	C	T	C	C	C	C	T	C	T	C	C	T	C	C	C	C	C	C	C	T	C	C	C	T	C	C	C
Ex_c67794_487	T/C	3A	606	+	NA	NA	NA	NA	NA	NA	C	T	C	C	C	C	C	C	C	C	T	C	C	T	C	C	C	C	T	C	T	C	C	T	C	C	C	C	C	C	C	T	C	C	C	T	C	C	C
Excalibur_c13242_1178	G/A	3A	606	+	NA	NA	NA	NA	NA	NA	G	G	G	G	G	G	G	G	G	G	G	G	G	G	G	G	G	G	A	G	G	G	G	A	G	G	G	N	G	G	G	G	G	G	G	N	G	G	G
Excalibur_c13709_2568	A/G	3A	606	+	NA	NA	NA	NA	NA	NA	A	G	A	A	A	A	A	A	A	A	G	A	A	A	A	A	A	A	G	A	G	A	A	A	G	A	A	A	A	A	A	G	A	A	A	N	A	A	A
Excalibur_c26754_433	G/A	3A	606	+	NA	NA	NA	NA	NA	NA	A	G	A	A	A	G	A	A	A	A	G	A	A	A	G	G	G	G	G	A	G	G	A	G	G	G	G	A	A	A	A	G	A	A	G	N	G	A	G
Excalibur_c29205_537	A/G	3A	606	+	NA	NA	NA	NA	NA	NA	A	A	A	A	A	G	A	A	A	A	A	A	A	A	G	A	A	A	A	A	A	A	A	A	A	G	A	A	A	G	A	A	A	A	G	A	A	A	G
Excalibur_c6501_477	A/G	3A	606	+	NA	NA	NA	NA	NA	NA	A	G	A	A	A	A	A	A	A	A	G	A	A	G	A	A	A	A	G	A	G	A	A	A	A	A	A	A	A	A	A	G	A	A	A	G	A	A	A
Excalibur_c854_1459	C/A	3A	606	+	NA	NA	NA	NA	NA	NA	C	C	C	C	C	A	C	C	C	C	C	C	C	C	A	C	C	C	A	C	C	C	C	A	A	A	C	C	C	A	C	C	C	C	A	C	C	C	A
Excalibur_rep_c76510_255	T/C	3A	606	+	NA	NA	NA	NA	NA	NA	T	T	T	T	T	T	T	T	T	T	T	T	T	T	T	T	T	T	T	T	T	T	T	T	T	T	T	T	T	C	T	T	T	T	T	N	T	T	T
GENE-1606_307	G/A	3A	606	+	NA	NA	NA	NA	NA	NA	G	A	G	G	G	A	G	G	G	G	A	G	G	G	A	A	G	G	A	G	A	A	G	G	A	A	G	G	G	G	G	A	G	G	A	N	A	G	A
IAAV4286	T/G	3A	606	+	NA	NA	NA	NA	NA	NA	G	T	G	G	G	T	G	G	G	G	T	G	G	G	T	G	G	G	T	G	T	G	G	G	T	T	G	G	G	T	G	T	G	G	T	N	G	G	T
JD_c1187_1398	T/C	3A	606	+	NA	NA	NA	NA	NA	NA	T	T	C	C	C	T	C	C	C	C	T	C	C	T	T	T	T	T	C	C	T	T	C	C	T	C	T	C	C	C	C	T	C	C	T	N	T	C	T
Ku_c14982_168	G/A	3A	606	+	NA	NA	NA	NA	NA	NA	G	A	G	G	G	G	G	G	G	G	A	G	G	A	G	G	G	G	G	G	A	G	G	G	G	G	G	G	G	G	G	A	G	G	G	N	G	G	G
Ku_c17569_905	A/G	3A	606	+	NA	NA	NA	NA	NA	NA	A	A	G	G	G	A	G	G	G	G	A	G	G	A	A	A	A	A	A	G	A	A	G	A	A	G	A	G	G	G	G	A	G	G	A	N	A	G	A
Ku_c56370_1155	G/A	3A	606	+	NA	NA	NA	NA	NA	NA	A	A	A	A	A	A	A	A	A	A	A	A	A	A	A	G	G	G	A	A	A	G	A	G	A	A	G	A	A	A	A	A	A	A	A	A	G	A	A
Kukri_c1307_1223	C/A	3A	606	+	NA	NA	NA	NA	NA	NA	C	A	C	C	C	C	C	C	C	C	A	C	C	A	C	C	C	C	C	C	A	C	C	C	C	C	C	C	C	C	C	A	C	C	C	N	C	C	C
Kukri_c5459_334	T/C	3A	606	+	NA	NA	NA	NA	NA	NA	T	C	T	T	T	T	T	T	T	T	C	T	T	C	T	T	T	T	C	T	C	T	T	T	T	T	T	T	T	T	T	C	T	T	T	C	T	T	T
Kukri_c82097_197	G/A	3A	606	+	NA	NA	NA	NA	NA	NA	A	G	A	A	A	G	A	A	A	A	G	A	A	A	G	A	A	A	G	A	G	A	A	G	G	G	A	A	A	G	A	G	A	A	G	G	A	A	G
Kukri_rep_c102095_679	A/G	3A	606	+	NA	NA	NA	NA	NA	NA	A	G	A	A	A	A	A	A	A	A	G	A	A	G	A	A	A	A	A	A	G	A	A	A	A	A	A	A	A	A	A	G	A	A	A	N	A	A	A
Kukri_rep_c112061_617	T/C	3A	606	+	NA	NA	NA	NA	NA	NA	C	T	C	C	C	T	C	C	C	C	T	C	C	T	T	C	T	T	C	C	T	C	C	C	C	C	T	C	C	C	C	T	C	C	T	T	C	C	T
Kukri_rep_c70927_886	C/T	3A	606	+	NA	NA	NA	NA	NA	NA	C	C	C	C	C	C	C	C	C	C	C	C	C	C	C	C	C	C	C	C	C	C	C	C	C	C	C	C	C	C	C	C	C	C	C	C	C	C	C
RFL_Contig1175_354	C/T	3A	606	+	NA	NA	NA	NA	NA	NA	T	C	T	T	T	C	T	T	T	T	C	T	T	T	C	T	C	C	C	T	C	T	T	T	C	C	C	T	T	T	T	C	T	T	C	N	T	T	C
RFL_Contig1798_1606	C/T	3A	606	+	NA	NA	NA	NA	NA	NA	C	T	C	C	C	C	C	C	C	C	T	C	C	T	C	C	C	C	T	C	T	C	C	T	C	C	C	C	C	C	C	T	C	C	C	T	C	C	C
RFL_Contig4399_956	T/C	3A	606	+	NA	NA	NA	NA	NA	NA	T	C	T	T	T	T	T	T	T	T	C	T	T	C	T	T	T	T	C	T	C	T	T	C	T	T	T	T	T	T	T	C	T	T	T	N	T	T	T
RM875_c11672_1240	G/T	3A	606	+	NA	NA	NA	NA	NA	NA	G	T	G	G	G	G	G	G	G	G	T	G	G	G	G	G	G	G	T	G	T	G	G	G	T	G	G	G	G	G	G	T	G	G	G	N	G	G	G
RM875_c13895_763	G/A	3A	606	+	NA	NA	NA	NA	NA	NA	G	A	G	G	G	G	G	G	G	G	A	G	G	G	G	A	A	A	A	G	A	A	G	A	A	G	A	G	G	A	G	A	G	G	G	A	A	G	G
RM875_c19570_671	T/C	3A	606	+	NA	NA	NA	NA	NA	NA	T	T	T	T	T	T	T	T	T	T	T	T	T	T	T	T	T	T	C	T	T	T	T	C	T	T	T	T	T	T	T	T	T	T	T	N	T	T	T
RM875_c842_1476	C/A	3A	606	+	NA	NA	NA	NA	NA	NA	A	C	A	A	A	C	A	A	A	A	C	A	A	A	C	C	C	C	C	A	C	C	A	C	C	C	C	A	A	A	A	C	A	A	C	C	C	A	C
RM875_c842_1516	T/C	3A	606	+	NA	NA	NA	NA	NA	NA	T	C	T	T	T	C	T	T	T	T	C	T	T	T	C	C	T	T	C	T	C	C	T	T	C	C	T	T	T	T	T	C	T	T	C	N	C	T	C
Ra_c11263_2353	A/G	3A	606	+	NA	NA	NA	NA	NA	NA	A	G	A	A	A	A	A	A	A	A	G	A	A	A	A	A	A	A	G	A	G	A	A	A	G	A	A	A	A	A	A	G	A	A	A	G	A	A	A
Ra_c72106_227	T/C	3A	606	+	NA	NA	NA	NA	NA	NA	T	C	T	T	T	C	T	T	T	T	C	T	T	T	N	C	T	T	N	T	C	C	T	N	C	C	T	T	T	T	T	C	T	T	C	N	C	T	C
Ra_c88203_1055	A/G	3A	606	+	NA	NA	NA	NA	NA	NA	A	G	A	A	A	A	A	A	A	A	G	A	A	A	A	A	A	A	G	A	G	A	A	A	G	A	A	A	A	A	A	G	A	A	A	G	A	A	A
Ra_c88203_455	T/C	3A	606	+	NA	NA	NA	NA	NA	NA	T	C	T	T	T	T	T	T	T	T	C	T	T	T	T	T	T	T	C	T	C	T	T	T	C	T	T	T	T	T	T	C	T	T	T	N	T	T	T
Ra_c88203_468	T/C	3A	606	+	NA	NA	NA	NA	NA	NA	T	C	T	T	T	T	T	T	T	T	C	T	T	T	T	T	T	T	C	T	C	T	T	T	C	T	T	T	T	T	T	C	T	T	T	C	T	T	T
TA001068-0306-w	C/T	3A	606	+	NA	NA	NA	NA	NA	NA	C	C	C	C	C	C	C	C	C	C	C	C	C	C	C	C	C	C	C	C	C	C	C	C	C	C	C	C	C	C	C	C	C	C	C	N	C	C	C
TA002508-0190	T/C	3A	606	+	NA	NA	NA	NA	NA	NA	T	T	T	T	T	T	T	T	T	T	T	T	T	T	T	T	T	T	T	T	T	T	T	T	T	T	T	T	T	T	T	T	T	T	T	T	T	T	T
TA004174-0504	G/A	3A	606	+	NA	NA	NA	NA	NA	NA	G	G	G	G	G	G	G	G	G	G	G	G	G	G	G	G	G	G	G	G	G	G	G	G	G	G	G	G	G	G	G	G	G	G	G	G	G	G	G
Tdurum_contig11121_739	A/G	3A	606	+	NA	NA	NA	NA	NA	NA	A	G	A	A	A	A	A	A	A	A	G	A	A	A	A	G	A	A	G	A	G	G	A	A	G	A	A	A	A	A	A	G	A	A	A	G	G	A	A
[truncated: 9,512 more rows]
[truncated: 177 more columns]
